# Supplementary material for: Accelerating Onset of Puberty Through Modification of Early Life Nutrition Induces Modest but Persistent Changes in Bull Sperm DNA Methylation Profiles Post-puberty
Source: Front Genet. 2020 Aug 26;11:945. doi: 10.3389/fgene.2020.00945 (PMC7479244; doi:10.3389/fgene.2020.00945)
Supplement: Supplementary file 1 [file Table_1.XLSX]

## Sheet: Supplementary Table 1
Supplementary Table 1. Chemical composition of milk replacer offered to calves (mean ± SEM)
	Milk Replacer
ADF (g/kg )	12.0 ± 1.98
Crude ash (g/kg )	65.7 ± 2.22
DM (%)	96.7 ± 0.15
NDF (g/kg )	5.1 ± 1.00
Oil B¹ (g/kg)	235.0 ± 44.10
CP (g/kg of DM)	216.3 ± 1.24
Gross energy (MJ/kg of DM)	20.3 ± 0.56
ADF: acid detergent fibre
CP: crude protein
DM: dry matter
NDF: Neutral detergent fibre
MJ Kg DM: megajoules per kilogram of DM
¹Method used: acid hydrolysis
