# Supplementary material for: Accelerating Onset of Puberty Through Modification of Early Life Nutrition Induces Modest but Persistent Changes in Bull Sperm DNA Methylation Profiles Post-puberty
Source: Front Genet. 2020 Aug 26;11:945. doi: 10.3389/fgene.2020.00945 (PMC7479244; doi:10.3389/fgene.2020.00945)
Supplement: Supplementary file 2 [file Table_2.XLSX]

## Sheet: Supplementary Table 2
Supplementary Table 2. Composition and chemical analysis of the concentrate offered (mean ± SEM.)
	Concentrate (Pre-puberty)	Concentrate (Post puberty)
Diet composition (%)
Rolled Barley	26.5	86
Soya bean meal	25	6
Maize	15	-
Beet pulp	12.5	-
Soya hulls	12.5	-
Molasses	5	6
Mineral and vitamins	2.5¹	2²
Vegetable oil	1	-
Chemical composition (g/kg)
ADF (g/kg)	109.4 ± 2.50	48.7 ± 1.55
Crude ash (g/kg)	68.8 ± 0.91	51.4 ± 3.48
DM (%)	88.9 ± 0.66	79.3 ± 0.23
NDF (g/kg)	186.2 ± 2.50	132.0 ± 4.83
Oil B³ (g/kg)	30.8 ± 0.72	25.1 ± 0.83
CP (g/kg of DM)	167.9 ± 1.86	106.6 ± 2.29
Gross energy (MJ/kg of DM)	16.1 ± 0.03	15.8 ± 0.04
¹Mineral and vitamin composition: vitamin A (10 mIU/kg), vitamin D3, (2 mIU/kg), vitamin E (40 mg/kg), iodine (8 mg/kg),
cobalt (40 mg/kg), copper (88 mg/kg), manganese (81 mg/kg), zinc (139 mg/kg) and selenium (11 mg/kg).
²Mineral and vitamin composition for concentrate post puberty is the same as above with the exception of copper (80 mg/kg).
ADF: acid detergent fibre
CP: crude protein
DM: dry matter
NDF: Neutral detergent fibre
MJ Kg DM: megajoules per kilogram of DM
³Method used: acid hydrolysis
