# Supplementary material for: Accelerating Onset of Puberty Through Modification of Early Life Nutrition Induces Modest but Persistent Changes in Bull Sperm DNA Methylation Profiles Post-puberty
Source: Front Genet. 2020 Aug 26;11:945. doi: 10.3389/fgene.2020.00945 (PMC7479244; doi:10.3389/fgene.2020.00945)
Supplement: Supplementary file 3 [file Table_3.XLSX]

## Sheet: Supplementary Table 3
Supplementary Table 3. Chemical analysis of forages offered (mean ± SEM)
	Hay	Grass	Silage
ADF (g/kg)	349.9 ± 7.20	232.5 ± 8.68	287.4 ± 13.10
Crude ash (g/kg)	74.6 ± 2.77	84.7 ± 2.44	86.9 ± 3.74
DM (%)	81.5 ± 1.11	19.4 ± 0.03	26.6 ± 1.04
NDF (g/kg)	583.5 ± 8.86	449.3 ± 25.60	491.1 ± 9.46
Oil B¹ (g/kg)	17.5 ± 0.67	35.3 ± 2.46	33.1 ± 1.82
CP (g/kg of DM)	107.5 ± 9.35	152.4 ± 9.73	122.2 ± 9.40
Gross energy (MJ/kg of DM)	16.1 ± 0.08	16.1 ± 0.07	16.3 ± 0.08
ADF: acid detergent fibre
CP: crude protein
DM: dry matter
NDF: Neutral detergent fibre
MJ Kg DM: megajoules per kilogram of DM
¹Method used: acid hydrolysis
