# Supplementary material for: Accelerating Onset of Puberty Through Modification of Early Life Nutrition Induces Modest but Persistent Changes in Bull Sperm DNA Methylation Profiles Post-puberty
Source: Front Genet. 2020 Aug 26;11:945. doi: 10.3389/fgene.2020.00945 (PMC7479244; doi:10.3389/fgene.2020.00945)
Supplement: Supplementary file 5 [file Table_5.XLSX]

## Sheet: Supplementary Table 5
Supplementary Table 5. Samples and experiments
Sample ID	Bull ID	Diet	Age at puberty (days)	Age at collection (months)	Group	Epigenetic analyses
1497-MM15	1497	MM	334	15	MM15	RRBS + pyrosequencing
2053-MM15	2053	MM	368	15	MM15
2563-MM15	2563	MM	330	15	MM15
2764-MM15	2764	MM	335	15	MM15
3779-MM15	3779	MM	333	15	MM15
3848-MM15	3848	MM	325	15	MM15
5311-MM15	5311	MM	327	15	MM15
615-HM15	615	HM	277	15	HM15
1419-HM15	1419	HM	266	15	HM15
1423-HM15	1423	HM	293	15	HM15
2379-HM15	2379	HM	260	15	HM15
2564-HM15	2564	HM	281	15	HM15
2569-HM15	2569	HM	251	15	HM15
3177-HM15	3177	HM	249	15	HM15
3466-HM15	3466	HM	264	15	HM15
5327-HM15	5327	HM	267	15	HM15
1415-MM16	1415	MM	329	16	MM16
1497-MM16	1497	MM	334	16	MM16
2053-MM16	2053	MM	368	16	MM16
2563-MM16	2563	MM	330	16	MM16
2764-MM16	2764	MM	335	16	MM16
2765-MM16	2765	MM	330	16	MM16
3779-MM16	3779	MM	333	16	MM16
3848-MM16	3848	MM	325	16	MM16
5311-MM16	5311	MM	327	16	MM16
615-HM16	615	HM	277	16	HM16	Pyrosequencing only
1423-HM16	1423	HM	293	16	HM16
2379-HM16	2379	HM	260	16	HM16
2564-HM16	2564	HM	281	16	HM16
3177-HM16	3177	HM	249	16	HM16
3466-HM16	3466	HM	264	16	HM16
5327-HM16	5327	HM	267	16	HM16
