# Supplementary material for: Accelerating Onset of Puberty Through Modification of Early Life Nutrition Induces Modest but Persistent Changes in Bull Sperm DNA Methylation Profiles Post-puberty
Source: Front Genet. 2020 Aug 26;11:945. doi: 10.3389/fgene.2020.00945 (PMC7479244; doi:10.3389/fgene.2020.00945)
Supplement: Supplementary file 6 [file Table_6.XLSX]

## Sheet: DMCs_HM15_MM15
Chromosome	Start	End	Cov1419_HM15	Meth1419_HM15	Cov1423_HM15	Meth1423_HM15	Cov2379_HM15	Meth2379_HM15	Cov2564_HM15	Meth2564_HM15	Cov2569_HM15	Meth2569_HM15	Cov3177_HM15	Meth3177_HM15	Cov3466_HM15	Meth3466_HM15	Cov5327_HM15	Meth5327_HM15	Cov615_HM15	Meth615_HM15	Cov1497_MM15	Meth1497_MM15	Cov2053_MM15	Meth2053_MM15	Cov2563_MM15	Meth2563_MM15	Cov2764_MM15	Meth2764_MM15	Cov3779_MM15	Meth3779_MM15	Cov3848_MM15	Meth3848_MM15	Cov5311_MM15	Meth5311_MM15	adj_pvalue(IHW)	Methylation difference (HM15-MM15)	Methylation state in HM15	Gene ID	Distance from DMC	Gene feature	Gene name	Gene description	Chromosome/scaffold name	Gene start (bp)	Gene end (bp)	Strand	Nearest repeat position	% DMC overlapping	% repeat overlapping
13	82930464	82930465	17	0	NA	NA	21	0	12	0.0833333	21	0	30	0	28	0.392857	16	0	27	0.444444	12	0.583333	NA	NA	24	0.666667	16	0.75	35	0.971429	26	0.923077	NA	NA	0	-0.671556	hypometh
6	108428685	108428686	11	0.454545	12	0.333333	21	0.52381	NA	NA	13	0.461538	NA	NA	13	0	NA	NA	11	0.636364	18	1	NA	NA	NA	NA	NA	NA	16	0.6875	13	1	23	1	6.2723e-12	-0.568067	hypometh	ENSBTAG00000006683	0	promoter	ZFYVE28	zinc finger FYVE-type containing 28 [Source:VGNC Symbol;Acc:VGNC:37178]	6	108429350	108481941	1
22	54390026	54390027	14	0	15	0	22	0.454545	11	0.363636	17	0.470588	NA	NA	NA	NA	18	0.277778	11	0.545455	14	1	NA	NA	14	0.785714	14	0.857143	17	0.941176	NA	NA	36	0.805556	3.45689e-11	-0.554238	hypometh	ENSBTAG00000007315	0	intron	LARS2	leucyl-tRNA synthetase 2, mitochondrial [Source:VGNC Symbol;Acc:VGNC:30796]	22	54368494	54518600	-1
22	15648020	15648021	22	0.636364	18	0.666667	24	1	30	0.966667	25	0.96	21	1	19	1	17	0.882353	26	0.961538	13	0.461538	13	0.461538	21	0.52381	26	0.346154	19	0	18	0.5	22	0.0454545	1.83123e-09	0.568968	hypermeth										22:15647957-15648024	1	0.0294
23	51434507	51434508	18	0.944444	14	0.928571	19	0.947368	32	0.96875	15	1	15	0.933333	NA	NA	12	1	12	1	NA	NA	NA	NA	12	0.416667	21	0.47619	11	0.363636	10	0.7	23	0.391304	6.40368e-08	0.463722	hypermeth	ENSBTAG00000012058	0	intron	GMDS	GDP-mannose 4,6-dehydratase [Source:VGNC Symbol;Acc:VGNC:55901]	23	51117008	51453402	1
22	54374387	54374388	30	0	23	0	16	0	19	0	44	0.454545	NA	NA	19	0.947368	21	0.428571	16	0	20	1	26	0.961538	NA	NA	NA	NA	NA	NA	27	0.962963	26	1	7.83964e-08	-0.739561	hypometh	ENSBTAG00000007315	0	intron	LARS2	leucyl-tRNA synthetase 2, mitochondrial [Source:VGNC Symbol;Acc:VGNC:30796]	22	54368494	54518600	-1	22:54374343-54374513	1	0.0117
24	61998025	61998026	NA	NA	19	0.789474	29	0.724138	25	0.68	36	0.722222	39	0.538462	24	0.708333	NA	NA	30	0.9	NA	NA	20	0.15	19	0.263158	23	0.565217	28	0.107143	34	0.264706	46	0.217391	1.45585e-07	0.468569	hypermeth	ENSBTAG00000019302	0	intron	BCL2	BCL2, apoptosis regulator [Source:VGNC Symbol;Acc:VGNC:26445]	24	61914152	62105526	-1	24:61997952-61998383	1	0.0046
22	15647983	15647984	22	0.590909	18	0.666667	24	1	30	1	25	1	21	1	19	0.947368	17	0.941176	26	1	13	0.538462	13	0.461538	21	0.571429	26	0.346154	19	0.0526316	18	0.5	22	0.545455	2.51728e-07	0.477017	hypermeth										22:15647957-15648024	1	0.0294
14	2227561	2227562	11	0.272727	18	0.388889	22	0	12	0.583333	NA	NA	NA	NA	NA	NA	NA	NA	10	0.2	12	1	NA	NA	NA	NA	11	0.909091	11	1	NA	NA	14	1	2.55538e-07	-0.580103	hypometh	ENSBTAG00000038682	0	exon	FAM83H	family with sequence similarity 83 member H [Source:VGNC Symbol;Acc:VGNC:28839]	14	2227350	2232020	1
11	98728709	98728710	NA	NA	NA	NA	28	0.5	11	0	17	0	NA	NA	15	0.333333	NA	NA	18	0	26	0.653846	NA	NA	12	0.75	11	1	24	0.708333	NA	NA	24	1	4.00388e-07	-0.561654	hypometh	ENSBTAG00000012156	5329		NAIF1	nuclear apoptosis inducing factor 1 [Source:VGNC Symbol;Acc:VGNC:31872]	11	98718511	98723380	-1
27	38065611	38065612	16	0.75	NA	NA	16	0.625	21	1	33	0.969697	30	0.966667	10	0.6	NA	NA	25	0.96	20	0.4	23	0.478261	17	0.647059	25	0.08	20	0.4	25	0.24	36	0.555556	1.79253e-06	0.463751	hypermeth	ENSBTAG00000001186	0	intron	SH2D4A	SH2 domain containing 4A [Source:VGNC Symbol;Acc:VGNC:34560]	27	38028400	38084141	-1
11	2030997	2030998	34	0.323529	26	0.5	37	0.567568	26	0.538462	21	0.333333	20	0.45	18	0.333333	19	1	18	0.388889	20	1	29	0.586207	21	1	21	1	35	0.942857	27	1	47	0.957447	2.12322e-06	-0.428522	hypometh
12	33015247	33015248	13	0	11	0	18	0	21	0	20	0	26	0	22	0	NA	NA	21	0.619048	12	0.916667	15	0.466667	10	0.5	21	0.428571	16	0.625	23	0.391304	31	0.516129	6.245e-06	-0.453317	hypometh
11	1991789	1991790	19	0	21	0	25	0	26	0	23	0	20	0	26	0	10	0	33	0.393939	29	0.37931	20	0.55	28	0.535714	26	0.692308	32	0.4375	45	0.755556	41	0.292683	1.99755e-05	-0.466352	hypometh	ENSBTAG00000001952	0	intron	PROM2	prominin 2 [Source:VGNC Symbol;Acc:VGNC:33365]	11	1991029	2005653	1
29	51422285	51422286	21	0.952381	10	1	10	0.9	12	1	NA	NA	NA	NA	11	1	NA	NA	NA	NA	11	0.363636	NA	NA	NA	NA	17	0.294118	16	0.4375	10	1	28	0.5	3.84715e-05	0.429929	hypermeth	ENSBTAG00000008274	0	intron			29	51371105	51461957	-1
3	46201300	46201301	15	0.4	28	0.535714	23	0.304348	36	0.527778	45	0.888889	20	0	12	0.416667	22	0.409091	40	0	27	0.962963	23	0.956522	24	0.916667	41	0.97561	20	0.85	34	0.882353	46	0.826087	5.76587e-05	-0.514754	hypometh	ENSBTAG00000031358	0	intron	DPYD	dihydropyrimidine dehydrogenase [Source:VGNC Symbol;Acc:VGNC:28193]	3	45563732	46487165	1	3:46201123-46202320	1	0.0017
21	60012393	60012394	18	0.611111	NA	NA	11	0.818182	NA	NA	13	0.769231	35	0.914286	14	0.857143	NA	NA	18	0.833333	NA	NA	20	0.4	NA	NA	15	0.466667	20	0.1	23	0.347826	17	0.588235	0.000163351	0.404993	hypermeth
3	119635522	119635523	10	0.2	NA	NA	NA	NA	17	0	13	0	NA	NA	NA	NA	NA	NA	10	0	11	1	NA	NA	10	0.9	NA	NA	11	1	NA	NA	14	1	0.000167749	-0.592197	hypometh
26	51070992	51070993	16	0.5625	10	1	11	0.363636	11	0.272727	14	0.285714	NA	NA	NA	NA	11	0.909091	NA	NA	10	1	NA	NA	NA	NA	10	1	12	0.916667	NA	NA	12	1	0.000167749	-0.391358	hypometh	ENSBTAG00000019919	461				26	51008298	51070531	1
12	74227655	74227656	NA	NA	NA	NA	20	0.95	23	0.869565	23	0.956522	13	0.923077	38	0.605263	NA	NA	NA	NA	25	0.32	15	0.266667	12	0.166667	NA	NA	17	0.235294	47	0.234043	16	0.25	0.000308765	0.489594	hypermeth										12:74227423-74227837	1	0.0048
17	46172342	46172343	NA	NA	NA	NA	25	1	14	1	12	0.916667	NA	NA	NA	NA	NA	NA	14	0.5	12	0.583333	10	0.3	NA	NA	10	0.3	NA	NA	11	1	22	0.409091	0.000328953	0.486964	hypermeth	ENSBTAG00000012987	0	exon	ULK1	unc-51 like autophagy activating kinase 1 [Source:VGNC Symbol;Acc:VGNC:36658]	17	46171844	46193233	-1
11	22707768	22707769	NA	NA	NA	NA	26	0.538462	18	0.388889	10	1	10	0.5	12	1	13	0.384615	23	0.434783	15	0.866667	NA	NA	NA	NA	NA	NA	16	1	16	1	36	1	0.000355602	-0.35425	hypometh	ENSBTAG00000013861	0	intron	SLC8A1	solute carrier family 8 member A1 [Source:VGNC Symbol;Acc:VGNC:34935]	11	22443220	22797877	-1	11:22707713-22707780	1	0.0294
6	114186890	114186891	NA	NA	NA	NA	21	1	NA	NA	14	1	NA	NA	11	1	NA	NA	10	1	10	0.6	NA	NA	NA	NA	NA	NA	15	0.6	10	0.3	19	0.684211	0.000427013	0.438347	hypermeth										6:114186190-114187394	1	0.0017
12	31294989	31294990	16	1	12	0.666667	33	1	18	1	18	0.888889	NA	NA	16	0.9375	NA	NA	22	0.954545	11	0.545455	NA	NA	NA	NA	29	0.896552	19	0.526316	19	0.315789	25	0.52	0.00048594	0.389796	hypermeth	ENSBTAG00000001094	0	exon	MTUS2	microtubule associated scaffold protein 2 [Source:VGNC Symbol;Acc:VGNC:31757]	12	31029405	31296069	-1
21	2914884	2914885	11	0.727273	21	0.619048	30	0.666667	13	0.461538	NA	NA	NA	NA	12	0.583333	12	0.583333	19	0.842105	17	0.352941	14	0.214286	NA	NA	19	0.315789	15	0.133333	NA	NA	24	0.25	0.000523891	0.369493	hypermeth	ENSBTAG00000027081	0	intron	ATP10A	ATPase phospholipid transporting 10A (putative) [Source:HGNC Symbol;Acc:HGNC:13542]	21	2806936	2988464	-1
15	33904527	33904528	10	1	11	1	13	1	10	0.6	19	1	11	1	14	1	NA	NA	18	1	15	0.666667	NA	NA	NA	NA	NA	NA	18	0.5	12	0.333333	43	0.465116	0.000532081	0.366277	hypermeth
24	61998032	61998033	NA	NA	19	0.736842	29	0.655172	25	0.68	36	0.666667	39	0.538462	24	0.75	NA	NA	30	0.866667	NA	NA	20	0.25	19	0.263158	23	0.73913	28	0.142857	34	0.294118	46	0.23913	0.000532926	0.387364	hypermeth	ENSBTAG00000019302	0	intron	BCL2	BCL2, apoptosis regulator [Source:VGNC Symbol;Acc:VGNC:26445]	24	61914152	62105526	-1	24:61997952-61998383	1	0.0046
19	58197079	58197080	36	0.861111	12	0.833333	27	0.925926	25	0.92	NA	NA	13	0.384615	11	1	15	0.4	32	0.625	21	0.380952	15	0.0666667	19	0.263158	NA	NA	32	0	19	0.578947	29	0.37931	0.000553104	0.470266	hypermeth										19:58197041-58197083	1	0.0465
24	61998014	61998015	NA	NA	19	0.684211	29	0.758621	25	0.64	36	0.583333	39	0.435897	24	0.583333	NA	NA	30	0.833333	NA	NA	20	0.05	19	0.263158	23	0.608696	28	0.142857	34	0.235294	46	0.217391	0.000553104	0.395542	hypermeth	ENSBTAG00000019302	0	intron	BCL2	BCL2, apoptosis regulator [Source:VGNC Symbol;Acc:VGNC:26445]	24	61914152	62105526	-1	24:61997952-61998383	1	0.0046
5	104727688	104727689	25	0.84	16	1	28	0.821429	19	0.894737	20	0.8	16	0.75	15	0.933333	24	1	22	0.681818	11	0.363636	10	0.4	14	0.357143	NA	NA	NA	NA	18	0.666667	11	0.636364	0.000618277	0.37515	hypermeth	ENSBTAG00000012265	387		VWF	von Willebrand factor [Source:VGNC Symbol;Acc:VGNC:36860]	5	104603432	104727301	1	5:104727580-104727720	1	0.0142
24	61998547	61998548	34	0.647059	24	0.791667	41	0.634146	30	0.733333	40	0.675	33	0.575758	27	0.703704	17	0.764706	39	0.74359	24	0.291667	30	0.3	19	0.631579	30	0.633333	45	0.177778	30	0.266667	62	0.145161	0.000618277	0.354808	hypermeth	ENSBTAG00000019302	0	intron	BCL2	BCL2, apoptosis regulator [Source:VGNC Symbol;Acc:VGNC:26445]	24	61914152	62105526	-1
13	83620306	83620307	41	0	29	0.0689655	43	0.465116	57	0	49	0	36	0	26	0.346154	20	0	53	0.0188679	38	0.526316	36	0.972222	17	0.411765	41	0.585366	41	1	34	0.617647	54	0.37037	0.000648619	-0.538307	hypometh										13:83620290-83620507	1	0.0092
6	109799056	109799057	30	1	29	1	20	1	15	0.666667	32	1	NA	NA	18	1	12	0.833333	24	1	19	0.578947	22	0.590909	NA	NA	25	0.52	24	0.791667	32	0.65625	26	0.692308	0.000699661	0.304492	hypermeth	ENSBTAG00000007986	0	intron	NSD2	nuclear receptor binding SET domain protein 2 [Source:VGNC Symbol;Acc:VGNC:32272]	6	109784642	109826922	1
10	86518495	86518496	12	0.75	NA	NA	10	0.9	14	0.785714	11	0.818182	13	0.615385	13	0.769231	NA	NA	12	0.75	NA	NA	NA	NA	18	0.277778	NA	NA	17	0.176471	17	0.647059	16	0.25	0.000699661	0.388739	hypermeth	ENSBTAG00000015052	6028		PROX2	prospero homeobox 2 [Source:VGNC Symbol;Acc:VGNC:33370]	10	86504031	86512467	-1
5	104716394	104716395	28	0.892857	NA	NA	17	0.411765	38	0.578947	17	0.647059	26	0.653846	12	0	11	0	22	0.863636	NA	NA	14	0.0714286	16	0	25	0	24	0	28	0	22	0	0.000859185	0.473627	hypermeth	ENSBTAG00000012265	0	intron	VWF	von Willebrand factor [Source:VGNC Symbol;Acc:VGNC:36860]	5	104603432	104727301	1
9	93705133	93705134	NA	NA	NA	NA	15	0.866667	15	0.866667	10	0.7	NA	NA	NA	NA	NA	NA	12	0.833333	NA	NA	11	0.545455	NA	NA	10	0.6	12	0.166667	13	0.384615	25	0.16	0.000861044	0.401612	hypermeth
15	82484873	82484874	23	1	16	0.9375	32	0.96875	24	0.916667	25	1	18	0.833333	13	0.769231	NA	NA	NA	NA	NA	NA	NA	NA	17	0.411765	22	0.590909	20	0.55	22	0.681818	26	0	0.000872529	0.481136	hypermeth
26	51536937	51536938	18	1	NA	NA	18	0.611111	NA	NA	NA	NA	NA	NA	NA	NA	15	0.6	16	1	21	0.52381	16	0	NA	NA	12	0.0833333	17	0.294118	10	0.5	20	0.45	0.000879768	0.455103	hypermeth	ENSBTAG00000011562	-571		STK32C	serine/threonine kinase 32C [Source:VGNC Symbol;Acc:VGNC:35395]	26	51537509	51609090	-1
16	49590003	49590004	NA	NA	19	0.631579	20	0.5	22	0.0454545	NA	NA	27	0.444444	NA	NA	NA	NA	NA	NA	12	1	14	1	15	1	25	1	19	0.368421	33	0.969697	38	1	0.000925314	-0.496242	hypometh	ENSBTAG00000004452	0	intron	IPO9	importin 9 [Source:VGNC Symbol;Acc:VGNC:30246]	16	49581178	49611835	1
8	8467588	8467589	38	0.973684	26	0.5	24	0.458333	25	0.6	26	0.538462	21	0.52381	13	0.615385	10	1	28	0.642857	23	1	NA	NA	29	1	29	0.862069	37	0.945946	33	0.969697	44	1	0.00092757	-0.318101	hypometh	ENSBTAG00000004134	0	intron	C8H8orf74	chromosome 8 C8orf74 homolog [Source:VGNC Symbol;Acc:VGNC:52737]	8	8437130	8468012	-1
13	57339438	57339439	25	0.56	NA	NA	37	0	62	0	39	0.025641	37	0.405405	28	0	25	0.32	48	0.0208333	33	0.484848	42	0.571429	40	0.625	45	0.577778	49	0.979592	50	0.66	74	0.540541	0.00095473	-0.468866	hypometh										13:57339056-57339497	1	0.0045
16	50630111	50630112	NA	NA	NA	NA	26	0.923077	11	0.909091	NA	NA	NA	NA	14	1	NA	NA	18	1	16	0.5	NA	NA	NA	NA	17	0.647059	14	0.642857	11	0.454545	19	1	0.00095473	0.385358	hypermeth	ENSBTAG00000005812	0	intron	TP73	tumor protein p73 [Source:VGNC Symbol;Acc:VGNC:36241]	16	50596706	50646330	-1
17	46084847	46084848	28	0	20	0	30	0	30	0.0333333	42	0.0238095	35	0.971429	36	0.5	21	0.333333	38	0.473684	24	0.958333	36	0.972222	27	1	36	0.694444	46	0.956522	53	0.45283	46	0.913043	0.000965177	-0.574338	hypometh	ENSBTAG00000020423	0	exon	EP400	E1A binding protein p400 [Source:VGNC Symbol;Acc:VGNC:28517]	17	46041871	46127902	-1
12	74227661	74227662	NA	NA	NA	NA	20	0.95	23	0.782609	23	1	13	0.846154	38	0.631579	NA	NA	NA	NA	25	0.28	15	0.4	12	0.0833333	NA	NA	17	0.352941	47	0.255319	16	0.125	0.00100155	0.468848	hypermeth										12:74227423-74227837	1	0.0048
19	8905674	8905675	25	1	NA	NA	29	0.965517	32	0.46875	39	1	NA	NA	26	1	10	1	34	0.970588	11	0.363636	25	0	21	1	34	0.352941	39	0.025641	29	0.413793	46	0.0217391	0.00100155	0.595608	hypermeth	ENSBTAG00000007147	0	intron	CUEDC1	CUE domain containing 1 [Source:VGNC Symbol;Acc:VGNC:27829]	19	8900990	8974286	-1
22	15650512	15650513	20	0.35	24	0.5	26	0.923077	35	1	28	0.964286	28	0.964286	19	0.526316	NA	NA	21	1	19	0.526316	18	0.444444	17	0.529412	38	0.394737	28	0	21	0.285714	30	0.0333333	0.00100155	0.488713	hypermeth
9	98477278	98477279	NA	NA	11	1	NA	NA	12	0.916667	NA	NA	17	0.823529	NA	NA	NA	NA	12	1	NA	NA	NA	NA	NA	NA	10	0.3	10	0.9	11	0.363636	10	0.4	0.00107023	0.410238	hypermeth	ENSBTAG00000018996	0	intron	PRKN	parkin RBR E3 ubiquitin protein ligase [Source:VGNC Symbol;Acc:VGNC:33342]	9	98421510	99568077	-1
24	61998456	61998457	17	0.411765	28	0.928571	27	0.703704	22	0.772727	20	0.4	27	0.740741	16	0.4375	15	0.866667	14	0.714286	14	0.5	12	0.0833333	14	0.357143	19	0.526316	28	0.0357143	18	0.277778	23	0.0869565	0.00137433	0.409954	hypermeth	ENSBTAG00000019302	0	intron	BCL2	BCL2, apoptosis regulator [Source:VGNC Symbol;Acc:VGNC:26445]	24	61914152	62105526	-1
24	40724881	40724882	13	0.769231	12	1	13	0.846154	NA	NA	10	0.9	NA	NA	NA	NA	NA	NA	15	1	NA	NA	NA	NA	14	0.357143	12	1	18	0.222222	16	0.625	NA	NA	0.00138831	0.473177	hypermeth
27	42809264	42809265	16	0.5625	13	0.692308	24	0.458333	22	0.772727	15	0.6	28	0.928571	18	0.166667	10	0.7	32	0.625	21	0	11	0	14	0	23	0.0434783	22	0.181818	23	0.434783	47	0.446809	0.00163093	0.435766	hypermeth
27	40191981	40191982	28	0.928571	31	0.580645	33	1	38	0.368421	46	0.478261	46	0.456522	30	0.4	19	0.421053	42	0.547619	24	0.958333	34	1	24	0.666667	30	1	37	1	35	0.971429	64	1	0.00163093	-0.36955	hypometh	ENSBTAG00000011518	0	intron	RARB	retinoic acid receptor beta [Source:HGNC Symbol;Acc:HGNC:9865]	27	40131405	40235970	-1
13	38890891	38890892	NA	NA	16	1	22	0.818182	14	0.642857	28	0.464286	NA	NA	10	0	NA	NA	NA	NA	22	0	NA	NA	14	0.571429	20	0	21	0	NA	NA	16	0	0.00170519	0.52736	hypermeth	ENSBTAG00000018295	0	intron	SEC23B	Sec23 homolog B, coat complex II component [Source:VGNC Symbol;Acc:VGNC:34411]	13	38870266	38900349	1	13:38890716-38890976	1	0.0077
25	3008320	3008321	NA	NA	21	0.333333	NA	NA	25	0.44	24	0.458333	NA	NA	NA	NA	16	0	NA	NA	17	0.588235	NA	NA	NA	NA	14	0.928571	NA	NA	18	0.944444	39	0.948718	0.00176045	-0.4659	hypometh	ENSBTAG00000020109	0	intron	TRAP1	TNF receptor associated protein 1 [Source:VGNC Symbol;Acc:VGNC:36283]	25	2995416	3044580	-1
17	71868629	71868630	35	0.514286	23	0.478261	20	0.4	27	0.62963	19	0.368421	18	0.444444	10	0.9	NA	NA	24	0.916667	26	0.961538	11	1	16	1	32	0.96875	23	0.956522	36	0.527778	32	0.96875	0.0018126	-0.343576	hypometh	ENSBTAG00000019146	0	intron	OSBP2	oxysterol binding protein 2 [Source:VGNC Symbol;Acc:VGNC:32457]	17	71771703	71894872	1
18	1494412	1494413	28	0.321429	36	0.444444	24	0.458333	33	0.939394	21	0.857143	18	1	21	0.47619	12	0.583333	25	0.28	20	1	17	0.941176	22	1	29	1	26	0.961538	20	0.85	38	0.973684	0.0018126	-0.369556	hypometh	ENSBTAG00000023795	0	intron	VAC14	Vac14, PIKFYVE complex component [Source:VGNC Symbol;Acc:VGNC:36755]	18	1449428	1525767	1
21	68350236	68350237	19	1	12	0.75	28	0.964286	20	1	16	0.9375	NA	NA	NA	NA	11	1	NA	NA	12	0.5	13	0.538462	NA	NA	17	0.529412	20	0.8	13	0.923077	35	0.628571	0.00187369	0.332865	hypermeth
13	80629157	80629158	NA	NA	32	0.03125	NA	NA	31	0	32	0.4375	24	0.416667	NA	NA	13	0.384615	24	0.583333	15	1	17	1	11	1	31	0.451613	22	0.681818	17	0.823529	NA	NA	0.00200225	-0.497906	hypometh
21	60012902	60012903	15	0.733333	13	0.692308	20	0.9	22	0.954545	23	0.565217	39	0.923077	20	0.85	16	0.625	20	0.75	12	0.5	15	0.333333	29	0.655172	30	0.566667	25	0.32	36	0.472222	47	0.446809	0.00204999	0.308175	hypermeth
12	31257916	31257917	27	0.962963	18	1	30	1	26	1	23	0.869565	NA	NA	20	1	19	0.947368	21	1	30	0.566667	20	0.65	NA	NA	26	1	33	0.575758	19	0.631579	33	0.636364	0.00209613	0.30372	hypermeth	ENSBTAG00000001094	0	intron	MTUS2	microtubule associated scaffold protein 2 [Source:VGNC Symbol;Acc:VGNC:31757]	12	31029405	31296069	-1
15	22036646	22036647	23	0.782609	43	0.883721	30	0.866667	30	0.9	37	0.918919	53	0.660377	32	0.5	16	0.9375	44	0.818182	14	0.5	14	0.0714286	37	0.405405	38	0.842105	40	0.45	40	0.3	48	0.333333	0.00240294	0.374596	hypermeth
19	58197001	58197002	36	0.666667	12	0.75	27	0.481481	25	0.84	NA	NA	13	0.384615	11	0.909091	15	0.866667	32	0.65625	21	0.428571	15	0.4	19	0.421053	NA	NA	33	0.363636	19	0.315789	29	0.172414	0.00240294	0.339885	hypermeth
24	56370276	56370277	23	0.73913	28	0.892857	37	0.918919	NA	NA	37	0.756757	NA	NA	21	0.904762	22	0.863636	34	0.911765	13	0.615385	18	0.444444	16	0.75	NA	NA	21	0.142857	33	0.545455	30	0.6	0.00269138	0.342546	hypermeth
17	71414655	71414656	12	0.583333	NA	NA	24	0.375	11	1	NA	NA	NA	NA	10	1	12	0.5	16	0.8125	25	1	NA	NA	NA	NA	11	1	11	0.909091	NA	NA	22	1	0.00269736	-0.327744	hypometh	ENSBTAG00000007424	0	utr3	LIF	LIF, interleukin 6 family cytokine [Source:VGNC Symbol;Acc:VGNC:30880]	17	71413855	71418166	-1	17:71414606-71414760	1	0.0129
18	63352111	63352112	12	0.0833333	NA	NA	24	0.166667	NA	NA	27	0.259259	NA	NA	23	0.782609	NA	NA	41	0.146341	NA	NA	18	0.833333	10	0.6	40	0.775	36	0.555556	19	0.894737	36	0.555556	0.00286301	-0.408617	hypometh	ENSBTAG00000005841	0	intron			18	63349487	63355736	1
6	119209414	119209415	46	0.978261	34	1	12	0	NA	NA	32	0.6875	NA	NA	10	1	13	0.846154	NA	NA	11	0	NA	NA	11	0.0909091	11	0	13	0.0769231	NA	NA	16	0.0625	0.0031642	0.588454	hypermeth	ENSBTAG00000015926	0	intron	ABLIM2	actin binding LIM protein family member 2 [Source:VGNC Symbol;Acc:VGNC:25508]	6	119107715	119213224	-1	6:119209377-119209423	1	0.0426
17	46084874	46084875	28	1	20	1	30	0.966667	30	1	42	1	35	0.0285714	36	1	21	0.666667	38	0.526316	24	0	36	0.5	27	0	36	0.25	46	0.0217391	53	0.54717	46	0	0.0031642	0.593692	hypermeth	ENSBTAG00000020423	0	exon	EP400	E1A binding protein p400 [Source:VGNC Symbol;Acc:VGNC:28517]	17	46041871	46127902	-1
22	15650519	15650520	21	0.333333	24	0.5	26	0.961538	35	0.971429	28	0.928571	28	0.928571	19	0.526316	NA	NA	21	0.952381	19	0.526316	18	0.444444	17	0.529412	38	0.421053	28	0	21	0.285714	30	0	0.0031642	0.463471	hypermeth
10	32129765	32129766	11	1	10	0.7	21	0.761905	NA	NA	NA	NA	NA	NA	20	0.4	NA	NA	15	0.666667	NA	NA	NA	NA	14	0.5	NA	NA	14	0	14	0.357143	17	0.0588235	0.00325098	0.441357	hypermeth										10:32122253-32130542	1	0.0002
21	70113207	70113208	47	0.957447	43	1	50	0.94	50	1	38	1	26	1	41	1	25	1	60	0.983333	28	1	41	0.487805	27	0.481481	40	0.475	34	0.882353	41	0.536585	50	0.56	0.00369207	0.357314	hypermeth	ENSBTAG00000046186	0	promoter			21	70114200	70114755	1
21	60012778	60012779	43	0.651163	42	0.571429	41	0.731707	58	0.896552	47	0.851064	44	0.954545	34	0.705882	28	0.642857	70	0.742857	30	0.366667	36	0.194444	37	0.513514	63	0.730159	49	0.22449	36	0.472222	66	0.363636	0.00373893	0.339255	hypermeth
14	16298661	16298662	NA	NA	NA	NA	28	0.714286	23	0.869565	29	0.62069	25	0.68	NA	NA	NA	NA	NA	NA	NA	NA	15	0.4	NA	NA	14	0.357143	NA	NA	27	0.407407	38	0.105263	0.00431627	0.414408	hypermeth										14:16298409-16298702	1	0.0068
24	61998465	61998466	24	0.5	38	0.789474	35	0.714286	31	0.741935	34	0.411765	41	0.658537	26	0.769231	20	0.9	26	0.769231	25	0.52	17	0.235294	21	0.285714	36	0.694444	50	0.22	37	0.351351	50	0.14	0.00478604	0.34096	hypermeth	ENSBTAG00000019302	0	intron	BCL2	BCL2, apoptosis regulator [Source:VGNC Symbol;Acc:VGNC:26445]	24	61914152	62105526	-1
GJ059947.1	13866	13867	23	1	31	1	37	0.972973	76	0.776316	52	0.980769	29	0.931034	48	0.291667	18	0.666667	56	0.964286	29	0.310345	43	0.581395	38	0.763158	50	0.4	71	0.352113	79	0.316456	37	0	0.00478604	0.447608	hypermeth
1	146276009	146276010	NA	NA	NA	NA	23	0.304348	NA	NA	14	0.571429	NA	NA	10	1	12	0	13	0.384615	16	1	NA	NA	NA	NA	12	0.666667	NA	NA	15	1	19	1	0.00499266	-0.384324	hypometh
5	107375590	107375591	34	0.382353	29	0.448276	26	0.384615	35	0.514286	31	0.0645161	35	0.0857143	33	0.484848	28	0.571429	43	0	26	0.730769	22	1	23	0.478261	42	0.428571	33	0.939394	30	0.833333	61	0.934426	0.00505012	-0.436357	hypometh	ENSBTAG00000015879	0	promoter	TULP3	tubby like protein 3 [Source:VGNC Symbol;Acc:VGNC:36521]	5	107343179	107373637	-1
21	57657511	57657512	19	0.368421	11	0.0909091	29	0	25	0	36	0	11	0	18	0.944444	NA	NA	25	0	20	0.55	NA	NA	12	0.416667	14	0.714286	20	1	18	0.388889	34	1	0.00537305	-0.559358	hypometh	ENSBTAG00000006620	0	intron	SLC24A4	solute carrier family 24 member 4 [Source:VGNC Symbol;Acc:VGNC:34739]	21	57596461	57783306	1	21:57657255-57657565	1	0.0064
18	42738443	42738444	23	0.826087	NA	NA	30	0.866667	NA	NA	34	0.676471	NA	NA	NA	NA	21	0.666667	NA	NA	NA	NA	22	0.454545	17	0.470588	NA	NA	24	0.291667	21	0.52381	41	0.268293	0.00537305	0.367504	hypermeth
6	12447698	12447699	12	0.416667	10	0.3	16	0.9375	NA	NA	14	0.571429	NA	NA	19	0.421053	11	1	12	0.333333	12	1	NA	NA	10	1	11	1	14	0.928571	12	0.75	20	0.9	0.00552545	-0.338147	hypometh
21	60012359	60012360	18	0.555556	NA	NA	11	0.818182	NA	NA	13	0.846154	35	1	14	0.857143	NA	NA	18	0.888889	NA	NA	20	0.35	NA	NA	15	0.8	20	0.15	23	0.782609	17	0.470588	0.00552545	0.395654	hypermeth										21:60012271-60012384	1	0.0175
3	120586628	120586629	33	0.030303	33	0.969697	28	0.964286	26	0.730769	19	0.263158	NA	NA	18	0.388889	19	0.421053	38	0.526316	13	1	19	1	27	1	24	1	21	1	24	0.708333	54	1	0.0056712	-0.442308	hypometh	ENSBTAG00000011538	0	intron	KIF1A	kinesin family member 1A [Source:VGNC Symbol;Acc:VGNC:30590]	3	120502458	120608549	-1
5	109332409	109332410	19	0.526316	14	0.357143	22	0.681818	NA	NA	21	0.619048	11	0.272727	12	0.416667	NA	NA	25	0.32	24	0.0416667	12	0	10	0.2	NA	NA	NA	NA	17	0.294118	NA	NA	0.0056712	0.37141	hypermeth	ENSBTAG00000010660	0	intron	CACNA1C	calcium voltage-gated channel subunit alpha1 C [Source:HGNC Symbol;Acc:HGNC:1390]	5	109152548	109417890	1
9	98113343	98113344	21	0.52381	33	0.424242	16	0.5	31	0.0967742	31	0.483871	17	0.470588	14	0.642857	16	0.0625	28	1	17	0.941176	10	0.6	15	0.6	39	0.974359	13	1	10	1	45	1	0.00570131	-0.416294	hypometh
12	74227578	74227579	NA	NA	NA	NA	20	0.95	22	0.863636	23	1	13	0.769231	38	0.657895	NA	NA	NA	NA	25	0.44	15	0.466667	12	0.166667	NA	NA	17	0.529412	47	0.340426	16	0.375	0.00590963	0.377846	hypermeth										12:74227423-74227837	1	0.0048
2	136700977	136700978	20	0.4	17	0.705882	21	0.47619	18	0.611111	10	0.5	NA	NA	NA	NA	14	0.928571	NA	NA	20	0.1	10	0.1	16	0.125	16	0.25	28	0.178571	15	0.266667	25	0.36	0.00598624	0.336978	hypermeth										2:136700798-136701077	1	0.0071
6	108439628	108439629	17	0.647059	NA	NA	28	0.678571	NA	NA	14	0.785714	NA	NA	20	0.4	12	0.666667	18	0.666667	19	0.105263	NA	NA	NA	NA	NA	NA	20	0.3	11	0	25	0.4	0.00599644	0.405728	hypermeth	ENSBTAG00000006683	0	intron	ZFYVE28	zinc finger FYVE-type containing 28 [Source:VGNC Symbol;Acc:VGNC:37178]	6	108429350	108481941	1
22	54388916	54388917	16	0.6875	26	0.884615	34	0.382353	16	0.4375	20	0.2	15	0.666667	16	0.125	14	0.642857	24	0.375	19	0	15	0.0666667	NA	NA	20	0.2	22	0.181818	22	0.227273	43	0.0930233	0.00599644	0.356056	hypermeth	ENSBTAG00000007315	0	exon	LARS2	leucyl-tRNA synthetase 2, mitochondrial [Source:VGNC Symbol;Acc:VGNC:30796]	22	54368494	54518600	-1
27	31979802	31979803	NA	NA	NA	NA	13	0.923077	15	0.533333	NA	NA	NA	NA	NA	NA	10	0.9	18	0.722222	14	0.357143	10	0.3	NA	NA	11	0.818182	17	0.294118	11	0.636364	20	0.35	0.00599644	0.34735	hypermeth	ENSBTAG00000027118	0	intron	KCNU1	potassium calcium-activated channel subfamily U member 1 [Source:VGNC Symbol;Acc:VGNC:30496]	27	31849127	31993694	1
9	93705136	93705137	NA	NA	NA	NA	15	0.733333	15	0.8	10	0.5	NA	NA	NA	NA	NA	NA	12	0.75	NA	NA	11	0.636364	NA	NA	10	0.5	12	0.166667	13	0.307692	25	0.28	0.00614647	0.353526	hypermeth
2	106906355	106906356	14	1	18	1	10	1	15	1	20	1	NA	NA	12	0.916667	13	0.923077	19	1	14	0.928571	NA	NA	11	0.545455	NA	NA	15	0.466667	NA	NA	16	0.5625	0.00639316	0.308062	hypermeth	ENSBTAG00000038042	0	promoter	CXCR2	C-X-C motif chemokine receptor 2 [Source:NCBI gene;Acc:782719]	2	106906773	106914272	1
18	63352026	63352027	12	0.0833333	NA	NA	24	0.0833333	NA	NA	27	0.0740741	NA	NA	19	0.631579	NA	NA	41	0.0731707	NA	NA	13	0.846154	12	0.166667	34	0.823529	31	0.483871	17	0.823529	38	0.605263	0.00649473	-0.420211	hypometh	ENSBTAG00000005841	0	intron			18	63349487	63355736	1
2	135015594	135015595	10	0.5	NA	NA	14	0.714286	NA	NA	NA	NA	17	0.647059	10	0.9	NA	NA	16	0.75	11	0.363636	NA	NA	14	0.285714	NA	NA	19	0.210526	18	0.388889	24	0.208333	0.00649473	0.354946	hypermeth
5	114072798	114072799	35	0.628571	30	0.433333	46	0.608696	29	0.724138	35	0.685714	19	0.631579	18	0.611111	25	0.6	35	0.685714	23	0.217391	20	0.4	15	0.466667	36	0.416667	41	0.317073	27	0.37037	44	0.272727	0.00649473	0.278971	hypermeth	ENSBTAG00000026497	0	tss	A4GALT	alpha 1,4-galactosyltransferase [Source:VGNC Symbol;Acc:VGNC:49133]	5	114071762	114072868	-1
5	118624538	118624539	25	1	15	1	NA	NA	NA	NA	18	0.833333	NA	NA	14	1	NA	NA	NA	NA	19	0.421053	NA	NA	28	0.928571	NA	NA	30	0.333333	NA	NA	34	0.382353	0.00649473	0.435198	hypermeth
27	42248701	42248702	14	0.357143	22	0.545455	22	0.0454545	24	0.0416667	28	0.928571	32	0	25	0.6	NA	NA	44	0	14	1	18	1	19	0.578947	19	0.894737	27	0.888889	34	0.529412	35	1	0.00649473	-0.504227	hypometh	ENSBTAG00000047930	0	intron	UBE2E2	ubiquitin conjugating enzyme E2 E2 [Source:NCBI gene;Acc:784326]	27	42203626	42288998	-1	27:42248660-42248861	1	0.0099
18	4774062	4774063	17	0.882353	14	1	18	0.944444	14	1	16	1	NA	NA	NA	NA	NA	NA	22	0.954545	10	0.8	11	0.363636	10	0.9	11	0.545455	14	0.5	NA	NA	22	0.409091	0.00662927	0.326702	hypermeth										18:4774015-4774174	1	0.0125
12	74227694	74227695	NA	NA	NA	NA	NA	NA	15	0.866667	18	1	10	0.9	17	0.764706	NA	NA	NA	NA	14	0.642857	11	0.363636	NA	NA	NA	NA	11	0.454545	26	0.384615	11	0.545455	0.00680636	0.377439	hypermeth										12:74227423-74227837	1	0.0048
22	59666658	59666659	NA	NA	NA	NA	NA	NA	18	0.944444	32	0.5625	NA	NA	NA	NA	21	0.714286	22	1	35	0.4	NA	NA	11	0	NA	NA	NA	NA	31	0	34	0	0.00680636	0.57506	hypermeth	ENSBTAG00000005922	0	intron			22	59648572	59675093	1
X	140351314	140351315	14	0.714286	14	0.571429	NA	NA	18	0.666667	NA	NA	NA	NA	NA	NA	NA	NA	21	0.666667	15	0.4	14	0.142857	NA	NA	NA	NA	17	0.235294	NA	NA	12	0.166667	0.00680636	0.379879	hypermeth
3	119388115	119388116	18	0.388889	26	0.538462	NA	NA	21	0.809524	20	0.4	23	0.956522	18	0.5	13	1	15	0.333333	20	1	NA	NA	15	1	31	0.967742	33	0.969697	43	1	38	1	0.00690553	-0.339261	hypometh	ENSBTAG00000017764	0	intron	HDAC4	histone deacetylase 4 [Source:VGNC Symbol;Acc:VGNC:50611]	3	118937215	119412428	-1
3	118923924	118923925	63	0.428571	51	0.431373	45	0.955556	61	0.459016	38	0.605263	41	0.95122	40	0.375	15	1	52	0.365385	37	0.972973	26	1	38	0.973684	73	0.986301	54	1	64	1	70	0.985714	0.00708162	-0.378868	hypometh										3:118923870-118923969	1	0.02
29	50578328	50578329	NA	NA	NA	NA	35	0.371429	43	0.465116	38	0.605263	NA	NA	18	0.555556	NA	NA	NA	NA	37	0.972973	NA	NA	25	1	37	0.648649	58	1	48	0.6875	54	1	0.00711636	-0.384007	hypometh	ENSBTAG00000019369	7653		TSPAN4	tetraspanin 4 [Source:VGNC Symbol;Acc:VGNC:36439]	29	50560713	50570675	-1
17	71816452	71816453	NA	NA	28	0.892857	19	0.947368	NA	NA	NA	NA	20	0.95	12	0.833333	11	0.909091	NA	NA	23	0	23	0.565217	18	0.5	25	0.4	23	0.913043	NA	NA	21	0.428571	0.00743832	0.438192	hypermeth	ENSBTAG00000019146	0	intron	OSBP2	oxysterol binding protein 2 [Source:VGNC Symbol;Acc:VGNC:32457]	17	71771703	71894872	1
1	143360591	143360592	NA	NA	NA	NA	13	0.461538	10	0.2	15	0.666667	NA	NA	NA	NA	NA	NA	14	0.928571	10	1	11	1	NA	NA	14	1	NA	NA	NA	NA	22	0.909091	0.00786612	-0.379337	hypometh	ENSBTAG00000045771	-7711				1	143368303	143368674	-1
24	61998493	61998494	24	0.458333	38	0.894737	35	0.8	31	0.806452	34	0.529412	41	0.682927	26	0.884615	20	0.75	26	0.730769	25	0.6	17	0.294118	21	0.380952	36	0.694444	50	0.24	37	0.405405	50	0.24	0.00786612	0.322276	hypermeth	ENSBTAG00000019302	0	intron	BCL2	BCL2, apoptosis regulator [Source:VGNC Symbol;Acc:VGNC:26445]	24	61914152	62105526	-1
5	107622034	107622035	35	0.371429	18	0	22	1	30	0.3	23	0	11	0	20	0.55	NA	NA	32	0.40625	16	0.875	10	1	13	0.692308	16	1	23	0.913043	31	1	33	0.545455	0.00814527	-0.512273	hypometh	ENSBTAG00000019058	0	intron	IQSEC3	IQ motif and Sec7 domain 3 [Source:VGNC Symbol;Acc:VGNC:56211]	5	107548976	107639845	1
24	61998007	61998008	NA	NA	19	0.578947	29	0.62069	25	0.48	36	0.555556	39	0.358974	24	0.625	NA	NA	30	0.766667	NA	NA	20	0.05	19	0.263158	23	0.608696	28	0.107143	34	0.235294	46	0.0869565	0.00858654	0.349017	hypermeth	ENSBTAG00000019302	0	intron	BCL2	BCL2, apoptosis regulator [Source:VGNC Symbol;Acc:VGNC:26445]	24	61914152	62105526	-1	24:61997952-61998383	1	0.0046
16	20897170	20897171	11	0.727273	NA	NA	13	1	22	0.772727	17	0.764706	NA	NA	12	0.583333	NA	NA	19	0.684211	13	0.384615	12	0.5	NA	NA	NA	NA	16	0.125	17	0.529412	21	0.285714	0.00910392	0.331483	hypermeth
19	34488882	34488883	44	1	50	0.98	45	0.955556	57	0.964912	39	0.948718	33	0.878788	27	0.962963	17	1	51	0.882353	34	0.794118	30	0.733333	32	0.4375	54	0.574074	31	0.903226	46	0.804348	43	0.744186	0.00910392	0.239211	hypermeth	ENSBTAG00000021113	0	exon	ALDH3A1	aldehyde dehydrogenase 3 family member A1 [Source:VGNC Symbol;Acc:VGNC:25813]	19	34483124	34489156	1
14	13537299	13537300	26	0.692308	20	0.8	51	0.901961	41	0.878049	46	0.586957	35	0.714286	24	0.5	11	0.636364	46	0.413043	20	0.45	21	0.285714	25	0.24	29	0.586207	39	0.358974	34	0.411765	55	0.345455	0.00956589	0.29845	hypermeth
18	5403852	5403853	15	0.866667	22	0.454545	19	0.421053	19	0.473684	14	1	13	1	13	0.384615	NA	NA	12	0.333333	10	1	16	1	11	0.909091	19	1	NA	NA	21	1	19	1	0.00964661	-0.343427	hypometh	ENSBTAG00000015894	0	intron	WWOX	WW domain containing oxidoreductase [Source:VGNC Symbol;Acc:VGNC:36977]	18	5283909	6196774	1
24	61998501	61998502	24	0.625	38	0.973684	35	0.8	31	0.709677	34	0.588235	41	0.658537	26	0.807692	20	0.9	26	0.769231	25	0.6	17	0.470588	21	0.52381	36	0.694444	50	0.22	37	0.405405	50	0.32	0.00964661	0.305445	hypermeth	ENSBTAG00000019302	0	intron	BCL2	BCL2, apoptosis regulator [Source:VGNC Symbol;Acc:VGNC:26445]	24	61914152	62105526	-1
19	55098730	55098731	13	1	18	0.722222	23	0.608696	11	0.909091	NA	NA	NA	NA	NA	NA	11	1	30	0.466667	12	0	15	0.133333	NA	NA	20	1	15	0	14	0	16	0	0.00968336	0.581334	hypermeth										19:55098516-55098816	1	0.0066
18	46558828	46558829	28	0.678571	23	0.565217	26	0.538462	NA	NA	23	0.73913	NA	NA	18	0.722222	11	0.363636	24	0.416667	33	0.30303	NA	NA	15	0.266667	NA	NA	25	0.28	39	0.179487	37	0.27027	0.00988484	0.325225	hypermeth	ENSBTAG00000013444	543		ETV2	ETS variant 2 [Source:VGNC Symbol;Acc:VGNC:28629]	18	46555943	46558285	1	18:46558816-46558984	1	0.0118
12	87851354	87851355	15	0.466667	NA	NA	17	0.294118	NA	NA	19	0.368421	NA	NA	10	0.6	NA	NA	18	0.666667	12	0.583333	11	0.727273	10	0.8	10	1	16	0.6875	11	0.727273	33	1	0.00988498	-0.350117	hypometh
13	17751761	17751762	32	0.9375	18	1	18	1	45	1	44	0.704545	NA	NA	NA	NA	11	0	21	0.857143	NA	NA	17	0	14	0	12	0	33	0.606061	21	0.666667	30	0	0.00988498	0.568872	hypermeth	ENSBTAG00000036222	0	intron			13	17742124	17783203	1
17	71525769	71525770	39	0.974359	28	1	32	1	55	0.418182	25	1	12	0.916667	26	0.923077	19	0.947368	36	0.944444	22	0.590909	26	0.461538	25	0.56	35	0.542857	37	0.918919	32	0.40625	51	0.411765	0.0100398	0.337352	hypermeth	ENSBTAG00000003393	0	exon	CCDC157	coiled-coil domain containing 157 [Source:VGNC Symbol;Acc:VGNC:26861]	17	71517208	71529379	1
4	117228379	117228380	NA	NA	19	1	NA	NA	26	1	17	1	22	0.909091	NA	NA	NA	NA	NA	NA	10	0	NA	NA	NA	NA	17	0	NA	NA	16	0	27	0.925926	0.0104614	0.659856	hypermeth	ENSBTAG00000047979	0	intron			4	117153120	117411239	1	4:117228270-117228399	1	0.0154
11	105848559	105848560	NA	NA	14	0.857143	14	0.857143	17	0.882353	NA	NA	27	0.296296	NA	NA	NA	NA	NA	NA	NA	NA	NA	NA	NA	NA	51	0.0392157	36	0.194444	38	0.394737	59	0.237288	0.0104614	0.476974	hypermeth	ENSBTAG00000021861	0	intron	NELFB	negative elongation factor complex member B [Source:VGNC Symbol;Acc:VGNC:54461]	11	105843377	105850401	-1
23	47675302	47675303	12	0.666667	NA	NA	32	0.9375	NA	NA	21	0.761905	NA	NA	NA	NA	NA	NA	11	0.727273	14	0.285714	11	0.363636	NA	NA	10	0.9	18	0.388889	NA	NA	12	0.416667	0.010634	0.339259	hypermeth	ENSBTAG00000015106	0	intron	DSP	desmoplakin [Source:VGNC Symbol;Acc:VGNC:28225]	23	47670503	47714288	-1
6	108245383	108245384	NA	NA	NA	NA	20	0.35	19	0.947368	10	0.6	11	1	NA	NA	NA	NA	14	0.642857	23	1	14	1	19	1	32	1	25	1	16	1	48	0.958333	0.0107404	-0.308275	hypometh
17	18609948	18609949	13	0	12	0	12	0.833333	19	0.736842	18	0	31	0.774194	NA	NA	NA	NA	23	0.478261	14	0.928571	23	0.956522	20	0.85	20	0.7	26	0.923077	15	0.666667	34	0.676471	0.0107404	-0.454962	hypometh	ENSBTAG00000004745	-3476		NAA15	N(alpha)-acetyltransferase 15, NatA auxiliary subunit [Source:VGNC Symbol;Acc:VGNC:53913]	17	18613425	18687720	-1	17:18609669-18610072	1	0.005
22	393936	393937	11	0.727273	10	0.6	20	0.65	NA	NA	NA	NA	14	0.285714	NA	NA	NA	NA	26	0.423077	14	0.857143	NA	NA	10	0.8	NA	NA	16	0.8125	10	0.9	21	0.857143	0.0107404	-0.288268	hypometh										22:393852-393978	1	0.0157
18	42738469	42738470	23	0.782609	NA	NA	31	0.806452	NA	NA	34	0.735294	NA	NA	NA	NA	21	0.571429	NA	NA	NA	NA	23	0.434783	17	0.411765	NA	NA	24	0.291667	21	0.47619	44	0.340909	0.0107658	0.341644	hypermeth
14	5302908	5302909	NA	NA	14	0	18	0.944444	17	0.470588	14	0.928571	NA	NA	NA	NA	NA	NA	16	1	17	0	12	0	10	0.4	NA	NA	NA	NA	NA	NA	24	0	0.0109912	0.501407	hypermeth	ENSBTAG00000015374	0	intron	COL22A1	collagen type XXII alpha 1 chain [Source:VGNC Symbol;Acc:VGNC:27563]	14	5154763	5353760	1
17	49569853	49569854	NA	NA	NA	NA	11	0.909091	NA	NA	22	0.545455	32	0.59375	14	1	10	0.6	29	0.482759	10	0.3	NA	NA	NA	NA	13	0	NA	NA	16	0	32	0.5625	0.0113096	0.453763	hypermeth	ENSBTAG00000046256	0	intron	TMEM132C	transmembrane protein 132C [Source:VGNC Symbol;Acc:VGNC:35967]	17	49445324	49739129	-1
18	63349705	63349706	11	1	17	0.941176	NA	NA	47	0.851064	NA	NA	41	0.780488	14	0.714286	NA	NA	NA	NA	15	0.666667	34	0.588235	11	0.727273	10	0.5	17	0.529412	24	0.375	22	0.318182	0.0119111	0.301888	hypermeth	ENSBTAG00000005841	0	exon			18	63349487	63355736	1
13	67548250	67548251	NA	NA	11	0.636364	NA	NA	11	0	25	0.48	NA	NA	10	0	NA	NA	NA	NA	11	1	NA	NA	NA	NA	NA	NA	18	0.944444	16	1	11	1	0.0124929	-0.48915	hypometh	ENSBTAG00000004100	0	intron	TTI1	TELO2 interacting protein 1 [Source:VGNC Symbol;Acc:VGNC:36485]	13	67528734	67570054	-1
18	8304132	8304133	67	0.761194	28	0.821429	51	0.921569	59	0.491525	38	0.789474	37	0.675676	51	0.627451	23	0.956522	58	0.672414	43	0.348837	50	0.44	41	0.634146	67	0.447761	49	0.204082	39	0.384615	64	0.625	0.0124929	0.29425	hypermeth
3	119118622	119118623	12	0.416667	12	0.416667	NA	NA	10	0.5	11	0	14	0	10	0.6	NA	NA	13	0	NA	NA	NA	NA	NA	NA	16	1	22	0.954545	19	0.684211	21	1	0.012649	-0.454635	hypometh	ENSBTAG00000017764	0	intron	HDAC4	histone deacetylase 4 [Source:VGNC Symbol;Acc:VGNC:50611]	3	118937215	119412428	-1
2	24316092	24316093	NA	NA	NA	NA	32	0.875	40	0.85	NA	NA	NA	NA	17	0.529412	22	0.818182	32	0.78125	25	0.56	26	0.576923	19	0.631579	NA	NA	28	0.321429	29	0.482759	64	0.390625	0.0126917	0.302955	hypermeth										2:24315916-24316095	1	0.0111
1	112195251	112195252	NA	NA	NA	NA	15	1	NA	NA	18	1	NA	NA	19	0.947368	NA	NA	17	1	15	0.4	NA	NA	NA	NA	NA	NA	24	0.541667	21	0.952381	18	0.166667	0.0128209	0.37898	hypermeth	ENSBTAG00000018465	0	intron	KCNAB1	potassium voltage-gated channel subfamily A member regulatory beta subunit 1 [Source:VGNC Symbol;Acc:VGNC:30427]	1	112013084	112455492	-1
10	35976900	35976901	21	0.952381	17	1	31	0.548387	31	1	20	0	10	0.4	19	0.421053	14	0.571429	21	1	22	0	14	0	12	0	17	0.352941	25	0	15	0.466667	44	0	0.0128209	0.538078	hypermeth	ENSBTAG00000019076	-7529		PAK6	p21 (RAC1) activated kinase 6 [Source:NCBI gene;Acc:539224]	10	35984430	36013346	1
21	60012376	60012377	18	0.888889	NA	NA	11	0.909091	NA	NA	13	0.769231	35	0.971429	14	1	NA	NA	18	0.722222	NA	NA	20	0.5	NA	NA	15	0.666667	20	0.35	23	0.652174	17	0.588235	0.0130297	0.290233	hypermeth										21:60012271-60012384	1	0.0175
12	70198608	70198609	37	0.486486	23	0.478261	43	0.906977	40	0.375	39	0.461538	33	0.424242	28	0.892857	19	0.368421	55	0.490909	28	0.928571	25	0.96	33	0.454545	45	0.955556	47	0.93617	33	0.848485	50	0.98	0.013463	-0.320013	hypometh
18	62426355	62426356	18	0.944444	NA	NA	20	0.95	15	1	15	0.866667	13	1	16	0.5625	NA	NA	25	0.96	11	1	16	0.5	19	0.894737	15	0.6	23	0.434783	27	0.518519	24	0.375	0.0138724	0.306168	hypermeth	ENSBTAG00000006121	-9046		SBK2	SH3 domain binding kinase family member 2 [Source:VGNC Symbol;Acc:VGNC:34307]	18	62435402	62438857	1
16	42179046	42179047	18	0.777778	26	0.769231	32	0.78125	29	0.689655	NA	NA	27	0.592593	11	0.818182	11	0.636364	16	0.125	17	0.823529	20	0.85	32	0.96875	38	0.973684	26	0.846154	NA	NA	58	0.982759	0.0142117	-0.263188	hypometh	ENSBTAG00000016080	0	intron	VPS13D	vacuolar protein sorting 13 homolog D [Source:VGNC Symbol;Acc:VGNC:55087]	16	42082188	42349474	-1
21	60012728	60012729	43	0.488372	42	0.428571	41	0.804878	58	0.827586	47	0.723404	44	0.931818	34	0.676471	28	0.607143	70	0.685714	30	0.4	36	0.222222	37	0.513514	63	0.666667	48	0.166667	36	0.333333	65	0.276923	0.0142607	0.316619	hypermeth
13	83801227	83801228	26	0	NA	NA	29	0.448276	13	0	29	0.517241	17	0.352941	NA	NA	NA	NA	37	0.621622	26	0.576923	17	1	NA	NA	19	0.578947	13	1	31	0.516129	37	1	0.0149638	-0.459629	hypometh										13:83801182-83801405	1	0.0089
23	15506043	15506044	25	0.68	18	0.611111	34	0.852941	26	0.769231	25	0.52	22	0.681818	12	0.5	12	0.833333	25	0.8	14	0.214286	13	0.230769	15	0.733333	19	0.631579	26	0.230769	19	0.368421	32	0.40625	0.0149638	0.298744	hypermeth	ENSBTAG00000012384	-1444		TFEB	transcription factor EB [Source:VGNC Symbol;Acc:VGNC:35788]	23	15507488	15514052	-1
12	33096251	33096252	42	0.97619	32	1	46	1	62	0.983871	44	1	34	0.970588	21	1	20	1	32	0.6875	30	0.5	23	0.652174	19	0.684211	40	0.575	29	0.482759	40	1	52	0.461538	0.0150059	0.334854	hypermeth
11	3016418	3016419	NA	NA	NA	NA	17	0.529412	22	0.318182	16	0.625	NA	NA	14	0.5	12	0.583333	15	0.333333	11	1	NA	NA	NA	NA	10	0.8	12	0.416667	12	1	25	0.72	0.0157226	-0.317711	hypometh	ENSBTAG00000005892	0	tss	ZAP70	zeta chain of T cell receptor associated protein kinase 70 [Source:VGNC Symbol;Acc:VGNC:37050]	11	3016325	3056118	1
GJ059947.1	12308	12309	17	0.882353	21	1	38	0.868421	40	0.925	27	0.962963	20	0.65	NA	NA	14	0.928571	60	0.933333	10	0.9	18	0.444444	19	0.842105	39	0.615385	22	0.454545	12	0.416667	43	0.232558	0.0158366	0.32151	hypermeth
23	15524685	15524686	24	0.541667	18	0.555556	38	0.447368	20	1	18	0.555556	10	0.5	NA	NA	23	0.26087	22	0.409091	19	0.473684	11	0.909091	NA	NA	21	1	12	1	15	1	32	1	0.0158366	-0.335679	hypometh
22	17156067	17156068	11	0.181818	10	0.4	30	0.566667	18	0.666667	11	0.545455	NA	NA	NA	NA	11	0.363636	14	0.357143	19	0.0526316	NA	NA	NA	NA	NA	NA	10	0	10	0.3	24	0.25	0.0165252	0.325007	hypermeth	ENSBTAG00000010916	0	exon	LHFPL4	LHFPL tetraspan subfamily member 4 [Source:VGNC Symbol;Acc:VGNC:30867]	22	17129452	17162996	1
21	60012876	60012877	25	0.84	22	0.818182	25	1	19	0.789474	32	0.875	38	0.973684	31	0.903226	NA	NA	32	0.65625	19	0.473684	21	0.380952	28	0.571429	29	0.862069	27	0.296296	40	0.75	42	0.595238	0.0165658	0.288333	hypermeth
3	105214655	105214656	NA	NA	14	0.714286	12	1	NA	NA	NA	NA	NA	NA	10	0.7	NA	NA	13	1	18	0.444444	14	0.357143	NA	NA	NA	NA	15	0.466667	12	0.833333	19	0.526316	0.0166494	0.322233	hypermeth	ENSBTAG00000020745	0	exon	HIVEP3	human immunodeficiency virus type I enhancer binding protein 3 [Source:HGNC Symbol;Acc:HGNC:13561]	3	105213590	105268006	1
5	107036852	107036853	12	0.333333	11	0.727273	20	0.95	10	0.4	20	0	NA	NA	NA	NA	NA	NA	15	0.533333	19	1	11	1	NA	NA	12	1	11	0.909091	13	1	NA	NA	0.0176442	-0.412995	hypometh	ENSBTAG00000020699	0	intron	TSPAN11	tetraspanin 11 [Source:VGNC Symbol;Acc:VGNC:36426]	5	106975989	107038059	1
3	112488733	112488734	22	0.909091	15	0.8	14	0.714286	NA	NA	28	0.857143	NA	NA	11	0.545455	NA	NA	23	0.826087	NA	NA	NA	NA	NA	NA	25	0.76	32	0.34375	18	0.388889	23	0.478261	0.0178164	0.330221	hypermeth
10	36073290	36073291	18	1	30	0.9	21	1	22	1	18	0	42	0.404762	28	0.535714	NA	NA	26	0.961538	11	0	18	0	11	0	14	0.714286	34	0	42	0.428571	39	0	0.0178164	0.574068	hypermeth	ENSBTAG00000013774	0	exon	CCDC9B	coiled-coil domain containing 9B [Source:VGNC Symbol;Acc:VGNC:55108]	10	36068634	36074651	-1
22	15655531	15655532	19	0.315789	33	0.212121	14	1	23	0.956522	25	1	25	0.96	17	1	NA	NA	36	0.305556	17	0.117647	15	0.533333	42	0	36	0.388889	49	0	37	0.351351	46	0	0.0178164	0.537752	hypermeth										22:15655440-15655724	1	0.007
3	118222010	118222011	16	0.4375	NA	NA	19	1	11	0	10	0.2	10	1	NA	NA	NA	NA	17	0.529412	16	1	NA	NA	NA	NA	NA	NA	10	1	13	0.923077	22	0.954545	0.0180125	-0.41472	hypometh	ENSBTAG00000045685	0	intron		period circadian regulator 2 [Source:NCBI gene;Acc:512237]	3	118208054	118223089	1
18	63233561	63233562	21	0.714286	NA	NA	NA	NA	19	0.736842	12	0.916667	10	0.3	22	0.409091	13	0.692308	17	0.882353	NA	NA	NA	NA	18	0.833333	19	0.263158	24	0.375	38	0.289474	29	0.275862	0.0188116	0.336476	hypermeth	ENSBTAG00000000930	5427				18	63225954	63228134	1	18:63233542-63233816	1	0.0073
11	2826411	2826412	NA	NA	21	0.47619	34	0.382353	27	0.481481	20	0.35	15	0.333333	20	0.3	NA	NA	28	0.464286	18	1	14	0.857143	13	0.384615	26	0.576923	25	0.52	23	1	33	0.969697	0.0189327	-0.357366	hypometh	ENSBTAG00000006019	0	intron	FAM178B	family with sequence similarity 178 member B [Source:HGNC Symbol;Acc:HGNC:28036]	11	2798822	2907015	-1
2	106666107	106666108	40	0.825	35	0.971429	36	0.972222	40	0.975	22	0.954545	43	0.953488	21	0.952381	23	0.956522	45	0.933333	32	0.96875	29	0.413793	12	0.416667	57	0.561404	38	0.473684	28	0.928571	43	0.348837	0.0189327	0.351766	hypermeth	ENSBTAG00000002485	0	intron	TNS1	tensin 1 [Source:VGNC Symbol;Acc:VGNC:36207]	2	106627006	106773157	-1	2:106666010-106666121	1	0.0179
22	56222251	56222252	15	1	36	0.972222	45	0.933333	25	0.96	24	1	20	0.55	23	0.913043	12	1	36	1	24	0.5	27	0.333333	14	0.928571	39	0.358974	26	0.923077	31	0	55	0.381818	0.0189327	0.444591	hypermeth	ENSBTAG00000018600	0	intron	VGLL4	vestigial like family member 4 [Source:VGNC Symbol;Acc:VGNC:36793]	22	56220084	56290873	-1
17	71874238	71874239	26	0.461538	35	0.542857	27	0.444444	32	0.46875	25	0.64	28	0.428571	25	0.96	14	1	43	0.976744	36	0.972222	34	1	32	0.9375	49	0.979592	30	1	41	1	37	0.972973	0.0190814	-0.326921	hypometh	ENSBTAG00000019146	0	intron	OSBP2	oxysterol binding protein 2 [Source:VGNC Symbol;Acc:VGNC:32457]	17	71771703	71894872	1
2	54642248	54642249	12	0.833333	16	0.875	18	0.388889	34	0.882353	NA	NA	NA	NA	NA	NA	12	1	NA	NA	17	0.176471	NA	NA	16	0.375	17	0.588235	NA	NA	14	0.285714	23	0.565217	0.0190814	0.378789	hypermeth
10	103660229	103660230	26	1	NA	NA	40	1	10	1	30	1	10	1	NA	NA	17	1	25	1	19	1	NA	NA	13	0.923077	20	0.55	22	0.5	14	0.428571	47	0.446809	0.0190814	0.334192	hypermeth	ENSBTAG00000010906	0	intron	RPS6KA5	ribosomal protein S6 kinase A5 [Source:VGNC Symbol;Acc:VGNC:34144]	10	103508678	103703817	-1
17	66595227	66595228	23	0.73913	21	0.714286	27	0.740741	20	0.4	22	0.863636	11	0.636364	22	0.5	10	0.9	18	0.5	10	0.5	NA	NA	20	0.35	16	0.375	15	0.2	NA	NA	38	0.394737	0.0190814	0.288336	hypermeth	ENSBTAG00000031849	2112		TMEM119	transmembrane protein 119 [Source:VGNC Symbol;Acc:VGNC:35955]	17	66586628	66593115	1	17:66595037-66595255	1	0.0091
24	61997804	61997805	17	0.529412	12	0.5	11	0.636364	18	0.5	22	0.590909	31	0.419355	20	0.7	12	0.666667	24	0.958333	22	0.5	21	0.285714	22	0.227273	13	0.461538	23	0.217391	29	0.275862	26	0.230769	0.0190814	0.304891	hypermeth	ENSBTAG00000019302	0	intron	BCL2	BCL2, apoptosis regulator [Source:VGNC Symbol;Acc:VGNC:26445]	24	61914152	62105526	-1
16	4543566	4543567	36	0.777778	22	0	33	0	50	0.74	37	0.486486	26	0.615385	35	0.428571	13	0.307692	41	0.195122	23	0.608696	17	0.764706	19	0.842105	43	0.930233	40	0.675	27	0.925926	39	0.794872	0.0190854	-0.391751	hypometh	ENSBTAG00000019798	0	exon	PIGR	polymeric immunoglobulin receptor [Source:VGNC Symbol;Acc:VGNC:32876]	16	4533505	4551569	-1
6	14243784	14243785	14	0.5	NA	NA	26	0.923077	19	0.947368	18	0.777778	22	0.681818	15	0.666667	13	0.923077	16	0.6875	19	0.421053	14	0.571429	NA	NA	20	0.75	16	0.375	13	0.384615	42	0.261905	0.0190854	0.303836	hypermeth	ENSBTAG00000015259	-5261		NEUROG2	neurogenin 2 [Source:VGNC Symbol;Acc:VGNC:32022]	6	14249046	14250538	1
21	60012363	60012364	18	0.777778	NA	NA	11	0.909091	NA	NA	13	0.769231	35	0.971429	14	0.928571	NA	NA	18	0.833333	NA	NA	20	0.3	NA	NA	15	0.733333	20	0.2	23	0.695652	17	0.764706	0.0190854	0.322441	hypermeth										21:60012271-60012384	1	0.0175
29	51449137	51449138	27	1	22	1	18	1	40	0.95	17	1	12	1	18	1	12	0.916667	18	1	21	0.380952	16	0.875	10	1	31	0.451613	26	0.5	17	1	24	0.291667	0.0190854	0.36306	hypermeth	ENSBTAG00000008274	0	intron			29	51371105	51461957	-1
9	92918529	92918530	25	0.8	14	0.714286	37	0.702703	25	0.68	22	0.727273	17	0.470588	22	0.454545	11	0.636364	30	0.733333	14	0.214286	10	0.4	16	0.5	28	0.571429	19	0.368421	32	0.4375	33	0.212121	0.0191397	0.27485	hypermeth
14	2901926	2901927	47	0.510638	NA	NA	43	0.976744	41	0.439024	NA	NA	NA	NA	19	0.526316	NA	NA	40	0.4	NA	NA	NA	NA	NA	NA	42	0.0238095	32	0	32	0	45	0.377778	0.0191397	0.461159	hypermeth	ENSBTAG00000021639	7948		ARC	activity regulated cytoskeleton associated protein [Source:VGNC Symbol;Acc:VGNC:26056]	14	2892788	2893978	1
21	60012894	60012895	15	0.666667	13	0.846154	20	0.8	23	0.913043	22	0.727273	36	0.972222	24	0.833333	14	0.714286	24	0.791667	12	0.416667	15	0.4	22	0.818182	27	0.666667	30	0.266667	35	0.685714	52	0.403846	0.0191397	0.29112	hypermeth
14	4422655	4422656	NA	NA	14	0.571429	12	1	10	0.8	16	1	19	1	NA	NA	NA	NA	NA	NA	NA	NA	11	0.909091	NA	NA	13	0.0769231	NA	NA	11	0.363636	17	0.352941	0.0196761	0.406901	hypermeth	ENSBTAG00000013955	0	intron	TRAPPC9	trafficking protein particle complex 9 [Source:VGNC Symbol;Acc:VGNC:36294]	14	4229512	4616552	1	14:4422651-4422695	1	0.0444
12	90188977	90188978	12	0.416667	NA	NA	NA	NA	NA	NA	11	1	NA	NA	22	0.454545	14	0.714286	15	0.266667	19	0.947368	NA	NA	14	0.928571	11	0.545455	27	0.962963	25	0.92	12	0.916667	0.0198007	-0.307769	hypometh										12:90188937-90189467	1	0.0038
2	134869499	134869500	11	0.727273	NA	NA	24	0.875	11	0.363636	NA	NA	NA	NA	NA	NA	10	0.8	NA	NA	11	0.272727	NA	NA	NA	NA	12	1	12	0.166667	23	0.347826	17	0.294118	0.0198007	0.360708	hypermeth	ENSBTAG00000019172	0	intron	IGSF21	immunoglobin superfamily member 21 [Source:VGNC Symbol;Acc:VGNC:56124]	2	134864754	134910576	-1
9	100163604	100163605	NA	NA	16	1	26	0.461538	NA	NA	31	1	22	0.590909	NA	NA	NA	NA	23	1	15	0	NA	NA	16	0.4375	30	0.433333	27	0.407407	19	0.578947	37	0.432432	0.0198007	0.407329	hypermeth	ENSBTAG00000011106	0	intron	PACRG	parkin coregulated [Source:VGNC Symbol;Acc:VGNC:55070]	9	99649026	100180707	1	9:100163565-100163694	1	0.0154
6	108905838	108905839	33	0.969697	25	1	44	0.477273	36	0.583333	20	1	20	0.9	30	0.966667	25	0.96	45	0.555556	22	0	29	0.551724	18	0.611111	37	0.648649	22	0.363636	27	0.444444	60	0.466667	0.0209366	0.365194	hypermeth	ENSBTAG00000014017	0	intron	PCGF3	polycomb group ring finger 3 [Source:HGNC Symbol;Acc:HGNC:10066]	6	108902716	108930463	1
3	121063974	121063975	36	0.361111	23	0.347826	23	0.956522	38	0.526316	24	0.416667	30	1	18	0.333333	13	1	38	0.526316	17	0.823529	17	1	26	0.923077	27	1	26	0.884615	23	1	36	1	0.0215244	-0.346331	hypometh	ENSBTAG00000013110	0	intron	FARP2	FERM, ARH/RhoGEF and pleckstrin domain protein 2 [Source:VGNC Symbol;Acc:VGNC:55172]	3	121053424	121065029	1
13	38890906	38890907	NA	NA	16	1	22	1	14	0.571429	28	0.392857	NA	NA	10	0	NA	NA	NA	NA	22	0	NA	NA	14	0.642857	20	0	21	0	NA	NA	16	0	0.0215244	0.540138	hypermeth	ENSBTAG00000018295	0	intron	SEC23B	Sec23 homolog B, coat complex II component [Source:VGNC Symbol;Acc:VGNC:34411]	13	38870266	38900349	1	13:38890716-38890976	1	0.0077
17	66718393	66718394	26	0.884615	29	0.896552	25	0.88	36	0.833333	25	0.72	21	0.809524	19	0.947368	14	0.714286	28	0.857143	22	0.772727	23	0.608696	13	0.538462	31	0.548387	33	0.545455	27	0.62963	44	0.681818	0.0215244	0.220361	hypermeth
18	63276981	63276982	NA	NA	10	1	19	0.947368	17	0.823529	10	0.9	NA	NA	32	0.65625	NA	NA	12	0.833333	NA	NA	16	0.3125	NA	NA	41	0.536585	29	0.724138	36	0.583333	32	0.4375	0.0215244	0.26983	hypermeth	ENSBTAG00000019348	0	exon			18	63276864	63284020	-1
19	55099944	55099945	13	1	15	0.533333	13	0.538462	30	1	NA	NA	12	0.583333	NA	NA	10	1	30	0.433333	21	0.428571	20	0.05	21	0.047619	17	1	22	0	NA	NA	21	0.047619	0.0215244	0.517546	hypermeth
X	140351165	140351166	14	0.714286	14	0.5	NA	NA	18	0.555556	NA	NA	NA	NA	NA	NA	NA	NA	21	0.619048	15	0.266667	14	0.357143	NA	NA	NA	NA	17	0.294118	NA	NA	12	0.0833333	0.0215244	0.355969	hypermeth
16	81478187	81478188	35	0.742857	24	0.75	35	0.771429	38	0.710526	18	0.944444	15	0.733333	17	0.882353	18	0.944444	23	0.869565	27	0.555556	16	0.75	14	0.571429	16	0.1875	23	0.695652	21	0.47619	32	0.5625	0.0233224	0.258529	hypermeth	ENSBTAG00000047491	0	intron	CACNA1S	calcium voltage-gated channel subunit alpha1 S [Source:HGNC Symbol;Acc:HGNC:1397]	16	81471758	81527931	-1
5	119284439	119284440	26	0.923077	25	0.8	30	0.9	31	0.870968	22	0.818182	NA	NA	NA	NA	16	0.9375	29	0.965517	23	0.826087	21	0.0952381	16	0.5	29	0.827586	19	0.684211	19	0.684211	32	0.53125	0.0240112	0.303774	hypermeth
23	3670210	3670211	13	1	NA	NA	13	1	NA	NA	18	0.611111	NA	NA	18	0.944444	NA	NA	13	1	11	0.909091	NA	NA	NA	NA	NA	NA	11	0.636364	11	0.363636	29	0.482759	0.0242126	0.3734	hypermeth	ENSBTAG00000021237	0	intron	DST	dystonin [Source:HGNC Symbol;Acc:HGNC:1090]	23	3431407	3687495	1
24	61998052	61998053	NA	NA	19	0.526316	29	0.655172	25	0.52	36	0.527778	39	0.358974	24	0.416667	NA	NA	30	0.766667	NA	NA	20	0.05	19	0.368421	23	0.565217	28	0.107143	34	0.205882	46	0.152174	0.0248909	0.32371	hypermeth	ENSBTAG00000019302	0	intron	BCL2	BCL2, apoptosis regulator [Source:VGNC Symbol;Acc:VGNC:26445]	24	61914152	62105526	-1	24:61997952-61998383	1	0.0046
29	46019664	46019665	NA	NA	12	0.75	NA	NA	15	0.866667	18	0.944444	18	0.833333	24	0.75	NA	NA	18	0.555556	NA	NA	14	0.714286	12	0.583333	11	0.272727	36	0.444444	21	0.571429	16	0.75	0.0248909	0.285757	hypermeth	ENSBTAG00000010482	0	intron	PITPNM1	phosphatidylinositol transfer protein membrane associated 1 [Source:VGNC Symbol;Acc:VGNC:32921]	29	46018812	46031257	-1
18	8304108	8304109	67	0.895522	28	0.892857	51	0.941176	59	0.59322	39	0.846154	37	0.675676	51	0.686275	23	0.826087	58	0.724138	43	0.325581	50	0.46	41	0.682927	67	0.567164	49	0.204082	39	0.487179	64	0.71875	0.0252269	0.287903	hypermeth
3	120680859	120680860	22	0	24	0.833333	32	0.40625	35	0.485714	28	0.392857	16	0.625	25	0.68	15	1	29	0.413793	21	1	23	0.826087	18	0.944444	26	0.923077	30	0.6	27	0.962963	28	0.928571	0.0253653	-0.346924	hypometh	ENSBTAG00000005168	0	intron	CROCC2	ciliary rootlet coiled-coil, rootletin family member 2 [Source:VGNC Symbol;Acc:VGNC:53860]	3	120676094	120714918	1
8	113212556	113212557	NA	NA	NA	NA	30	0.533333	38	0.526316	20	0.05	19	0	13	0.230769	NA	NA	NA	NA	25	0.96	27	0.518519	13	0.923077	27	0.555556	NA	NA	NA	NA	NA	NA	0.0255592	-0.462485	hypometh
20	69519903	69519904	NA	NA	10	1	NA	NA	10	0.7	12	1	NA	NA	10	1	NA	NA	10	0.7	NA	NA	11	0.636364	NA	NA	10	0.9	16	0.8125	11	0.454545	14	0.357143	0.0255753	0.27739	hypermeth
22	38529188	38529189	20	0.5	15	0.866667	31	0.677419	NA	NA	21	0.666667	12	0.416667	14	0.785714	NA	NA	23	0.869565	NA	NA	10	0.2	11	0.272727	12	0.5	34	0.470588	14	0.642857	33	0.151515	0.0255753	0.306397	hypermeth
11	3671698	3671699	NA	NA	NA	NA	37	1	51	0.980392	NA	NA	37	0.972973	NA	NA	10	0.9	NA	NA	26	0.615385	32	0.46875	NA	NA	41	0.512195	39	0.025641	NA	NA	36	0.944444	0.0259615	0.458429	hypermeth
19	52403015	52403016	19	0.473684	NA	NA	16	0	12	0.5	23	0.347826	NA	NA	16	0.25	NA	NA	14	0.214286	15	1	NA	NA	10	0.9	NA	NA	19	1	23	0.956522	40	0.525	0.026007	-0.407253	hypometh	ENSBTAG00000002883	0	intron	RPTOR	regulatory associated protein of MTOR complex 1 [Source:VGNC Symbol;Acc:VGNC:34153]	19	52308519	52629957	-1
18	52011028	52011029	13	1	19	1	17	1	18	0.888889	NA	NA	18	0.833333	10	1	16	1	24	0.916667	20	0.75	13	0.384615	14	0.0714286	14	0.785714	15	0.733333	10	0.8	27	0.814815	0.0262659	0.32395	hypermeth	ENSBTAG00000004377	0	intron	PHLDB3	pleckstrin homology like domain family B member 3 [Source:VGNC Symbol;Acc:VGNC:32839]	18	52001352	52046563	-1
21	60012422	60012423	17	0.529412	11	0.454545	28	0.857143	17	0.882353	30	0.633333	12	0.916667	15	0.8	12	0.583333	16	0.75	20	0.3	17	0.411765	25	0.6	20	0.75	20	0.25	21	0.285714	32	0.40625	0.0262659	0.285649	hypermeth
3	117955602	117955603	26	0.461538	31	0.580645	40	0.5	31	0.548387	35	0.542857	28	0.607143	18	0.555556	NA	NA	37	0.540541	19	0.105263	16	0.125	NA	NA	38	0.552632	36	0.305556	18	0.222222	37	0.216216	0.0263368	0.277414	hypermeth	ENSBTAG00000011534	357		RAMP1	receptor activity modifying protein 1 [Source:VGNC Symbol;Acc:VGNC:55666]	3	117913716	117955245	1
19	55154603	55154604	26	0.615385	46	0.391304	30	0.666667	47	0.255319	24	0.541667	35	0.285714	18	0.277778	27	0.518519	30	0.3	20	0.15	32	0.1875	21	0.238095	41	0.121951	47	0.106383	31	0.258065	34	0.176471	0.0263368	0.250048	hypermeth	ENSBTAG00000002633	0	promoter	2009-09-01	septin 9 [Source:VGNC Symbol;Acc:VGNC:34459]	19	55118592	55153750	-1
19	56405469	56405470	19	0.684211	NA	NA	19	0.789474	20	0.7	13	0.692308	NA	NA	13	0.923077	14	0.642857	18	0.555556	12	0.916667	NA	NA	NA	NA	18	0.944444	20	1	24	0.958333	33	0.939394	0.0265354	-0.22427	hypometh	ENSBTAG00000013556	0	intron	UNC13D	unc-13 homolog D [Source:VGNC Symbol;Acc:VGNC:36666]	19	56402887	56418246	1
24	61940272	61940273	21	0.809524	NA	NA	27	0.814815	39	0.666667	NA	NA	NA	NA	18	0.666667	13	0.923077	26	0.923077	NA	NA	NA	NA	NA	NA	37	0.702703	29	0.413793	26	0.307692	40	0.35	0.0267847	0.34129	hypermeth	ENSBTAG00000019302	0	intron	BCL2	BCL2, apoptosis regulator [Source:VGNC Symbol;Acc:VGNC:26445]	24	61914152	62105526	-1
28	21979292	21979293	13	0	23	0	23	0.304348	27	0.185185	22	0	23	0.521739	NA	NA	13	0	39	0.128205	24	0.458333	21	0.333333	21	0.380952	30	0.233333	31	0.709677	32	0.5625	42	0.571429	0.0274719	-0.319432	hypometh										28:21978814-21979354	1	0.0037
8	67328754	67328755	11	0	NA	NA	19	0.421053	10	0	29	0.103448	NA	NA	17	0	NA	NA	NA	NA	17	0.705882	NA	NA	20	0.25	18	0.777778	17	0.470588	NA	NA	23	0.521739	0.0278952	-0.356517	hypometh										8:67327782-67329520	1	0.0012
17	72605042	72605043	24	0.75	20	0.95	32	0.875	20	0.6	15	0.666667	11	0.272727	16	0.75	15	1	16	0.25	20	0.45	10	0.6	17	0.235294	NA	NA	19	0.315789	12	0	25	0.4	0.0278952	0.332	hypermeth	ENSBTAG00000001295	7663		DEPDC5	DEP domain containing 5 [Source:VGNC Symbol;Acc:VGNC:28006]	17	72509511	72597379	1
26	51569526	51569527	NA	NA	NA	NA	NA	NA	16	1	13	0.538462	16	0.9375	NA	NA	NA	NA	13	1	12	0.583333	11	0	NA	NA	16	0.375	11	0	25	0.36	14	0.5	0.0280155	0.397141	hypermeth	ENSBTAG00000011562	0	intron	STK32C	serine/threonine kinase 32C [Source:VGNC Symbol;Acc:VGNC:35395]	26	51537509	51609090	-1
23	42146233	42146234	NA	NA	13	1	NA	NA	10	1	NA	NA	NA	NA	NA	NA	11	1	17	0.411765	13	0.461538	15	0.4	NA	NA	NA	NA	14	0.5	NA	NA	17	0.470588	0.0283325	0.307018	hypermeth
14	2220554	2220555	15	0.533333	NA	NA	NA	NA	10	0.7	NA	NA	NA	NA	20	0.55	NA	NA	10	0.8	13	0.923077	24	0.958333	27	1	17	1	22	1	15	0.733333	22	1	0.0299727	-0.311771	hypometh	ENSBTAG00000038682	-6795		FAM83H	family with sequence similarity 83 member H [Source:VGNC Symbol;Acc:VGNC:28839]	14	2227350	2232020	1
18	63208995	63208996	22	0.818182	NA	NA	NA	NA	54	0.666667	NA	NA	17	0.588235	21	0.714286	15	0.866667	NA	NA	13	0.769231	49	0.44898	15	0.4	28	0.464286	41	0.463415	56	0.464286	42	0.404762	0.0303817	0.263899	hypermeth	ENSBTAG00000026944	0	tts			18	63205613	63209078	1
3	120635444	120635445	42	0.5	52	0.961538	40	0.525	56	0.517857	32	0.53125	42	0.5	47	0.446809	26	1	72	0.486111	37	0.972973	36	0.972222	32	1	50	1	51	0.54902	51	1	77	1	0.0304592	-0.318812	hypometh	ENSBTAG00000005797	0	intron	AGXT	alanine--glyoxylate and serine--pyruvate aminotransferase [Source:VGNC Symbol;Acc:VGNC:25748]	3	120634569	120644626	1
13	38138323	38138324	11	0.727273	NA	NA	12	0.666667	10	0.8	NA	NA	NA	NA	NA	NA	NA	NA	19	0.947368	10	0.5	NA	NA	NA	NA	11	0.545455	NA	NA	10	0.4	18	0.555556	0.0308626	0.295182	hypermeth	ENSBTAG00000006043	0	intron		solute carrier family 6 (neurotransmitter transporter, glycine), member 9-like [Source:NCBI gene;Acc:515755]	13	38064363	38160996	-1	13:38138149-38138523	1	0.0053
2	136747809	136747810	15	0.8	NA	NA	NA	NA	11	0.909091	NA	NA	17	0.647059	20	0.9	NA	NA	23	0.782609	NA	NA	NA	NA	13	0.615385	NA	NA	27	0.703704	16	0.5	18	0.388889	0.0322645	0.278398	hypermeth
8	92858894	92858895	17	0.588235	NA	NA	23	0.608696	NA	NA	11	0.909091	NA	NA	NA	NA	10	0.7	21	0.809524	18	0.277778	NA	NA	NA	NA	10	0.4	17	0.529412	NA	NA	11	0.181818	0.0329157	0.33026	hypermeth	ENSBTAG00000015358	0	utr5	ALDOB	aldolase, fructose-bisphosphate B [Source:VGNC Symbol;Acc:VGNC:25822]	8	92773692	92865307	-1	8:92857329-92862319	1	0.0004
14	2239084	2239085	18	0.333333	15	0.533333	25	0	31	0.709677	20	0	11	0	20	0.55	15	0.266667	27	0.62963	27	1	22	0.545455	11	0.818182	34	0.970588	24	0.958333	15	0.466667	34	0.558824	0.0330539	-0.41577	hypometh	ENSBTAG00000019864	0	exon	MAPK15	mitogen-activated protein kinase 15 [Source:VGNC Symbol;Acc:VGNC:31217]	14	2235034	2240765	-1
10	91743693	91743694	14	1	NA	NA	NA	NA	15	1	10	1	NA	NA	10	0.9	NA	NA	12	1	11	0	NA	NA	NA	NA	12	0.416667	13	0.384615	NA	NA	26	0.461538	0.0336778	0.387107	hypermeth	ENSBTAG00000025324	0	intron			10	91597994	92223876	1
3	118290003	118290004	15	0.4	12	1	13	1	14	0.428571	19	0.368421	25	0.92	15	0.266667	NA	NA	21	0.380952	NA	NA	22	0.863636	12	1	10	1	16	0.9375	12	1	16	0.9375	0.0339291	-0.326511	hypometh	ENSBTAG00000015973	0	intron	TRAF3IP1	TRAF3 interacting protein 1 [Source:VGNC Symbol;Acc:VGNC:36273]	3	118273223	118334789	1
18	10369030	10369031	15	0.6	17	0.294118	18	0	21	1	19	0.947368	NA	NA	13	0.615385	NA	NA	27	0.481481	16	0	NA	NA	NA	NA	15	0	21	0.428571	26	0	29	0	0.0344138	0.457171	hypermeth	ENSBTAG00000040086	0	intron	SLC38A8	solute carrier family 38 member 8 [Source:VGNC Symbol;Acc:VGNC:34855]	18	10355405	10385409	-1
22	6254897	6254898	33	0.393939	23	0.73913	36	0.861111	33	0.969697	24	0.791667	18	0.833333	18	0.611111	16	0.5	31	0.290323	19	0.526316	23	0.304348	26	0.307692	37	0.324324	35	0.4	27	0	55	0	0.0350524	0.402689	hypermeth	ENSBTAG00000009194	0	utr5	OSBPL10	oxysterol binding protein like 10 [Source:VGNC Symbol;Acc:VGNC:32458]	22	6205667	6292521	-1
3	109939390	109939391	NA	NA	NA	NA	25	1	29	0.965517	13	0.923077	NA	NA	NA	NA	NA	NA	25	1	NA	NA	12	0	17	0.941176	24	0.541667	24	0.208333	19	1	32	0.3125	0.0353794	0.468611	hypermeth
24	61997770	61997771	17	0.411765	12	0.416667	11	0.545455	18	0.222222	22	0.409091	31	0.258065	20	0.35	12	0.583333	24	0.791667	23	0.347826	21	0.142857	22	0.181818	13	0.230769	23	0.0434783	29	0.137931	27	0.0740741	0.0357959	0.273932	hypermeth	ENSBTAG00000019302	0	intron	BCL2	BCL2, apoptosis regulator [Source:VGNC Symbol;Acc:VGNC:26445]	24	61914152	62105526	-1
21	60012816	60012817	51	0.843137	49	0.77551	44	0.954545	58	0.87931	58	0.913793	60	0.966667	39	0.923077	23	0.73913	61	0.786885	32	0.625	39	0.589744	49	0.693878	69	0.797101	43	0.488372	49	0.693878	61	0.590164	0.036314	0.223421	hypermeth
24	61998646	61998647	30	0.566667	19	1	37	0.540541	26	0.730769	31	0.741935	21	0.666667	25	0.68	16	0.8125	34	0.794118	24	0.583333	27	0.37037	14	0.714286	18	0.555556	29	0.241379	20	0.5	42	0.285714	0.0364988	0.273068	hypermeth	ENSBTAG00000019302	0	intron	BCL2	BCL2, apoptosis regulator [Source:VGNC Symbol;Acc:VGNC:26445]	24	61914152	62105526	-1
13	81813443	81813444	NA	NA	NA	NA	NA	NA	10	0.9	10	1	NA	NA	11	1	NA	NA	18	0.944444	NA	NA	NA	NA	11	1	34	0.205882	31	0.258065	22	0.409091	13	0.923077	0.0367719	0.373041	hypermeth
26	51570261	51570262	NA	NA	13	0.846154	19	0.421053	NA	NA	16	0.625	NA	NA	NA	NA	12	0.25	16	1	15	0.2	11	0	NA	NA	NA	NA	14	0	16	0.5625	25	0.16	0.037428	0.432244	hypermeth	ENSBTAG00000011562	0	intron	STK32C	serine/threonine kinase 32C [Source:VGNC Symbol;Acc:VGNC:35395]	26	51537509	51609090	-1
X	41773630	41773631	11	0.272727	NA	NA	17	0.470588	15	0.333333	13	0.846154	NA	NA	14	0.857143	NA	NA	19	0.210526	14	0.642857	NA	NA	11	0.454545	17	0.705882	18	0.777778	12	0.75	18	0.888889	0.0380556	-0.319823	hypometh										x:41773575-41773642	1	0.0294
23	47675278	47675279	11	0.909091	NA	NA	30	0.9	NA	NA	20	0.75	NA	NA	NA	NA	NA	NA	10	0.7	14	0.357143	10	0.4	NA	NA	10	1	18	0.277778	NA	NA	12	0.583333	0.038792	0.311188	hypermeth	ENSBTAG00000015106	0	intron	DSP	desmoplakin [Source:VGNC Symbol;Acc:VGNC:28225]	23	47670503	47714288	-1
2	24316037	24316038	56	0.857143	26	0.846154	39	0.846154	46	0.913043	51	0.843137	50	0.52	26	0.730769	27	0.851852	55	0.854545	33	0.575758	30	0.733333	25	0.68	46	0.695652	38	0.526316	31	0.419355	80	0.45	0.038873	0.229645	hypermeth										2:24315916-24316095	1	0.0111
8	113201374	113201375	36	0.305556	30	0.566667	62	0.580645	58	0.482759	45	0	35	0	30	0.466667	20	0	46	0.347826	29	1	39	0.512821	36	1	63	0.555556	47	0.446809	35	1	50	0.96	0.0390277	-0.462403	hypometh
GJ058435.1	32148	32149	49	0.408163	38	0.5	42	0.547619	64	0.40625	49	0.979592	44	0.75	33	0.606061	28	0.821429	58	0.62069	32	0.875	38	1	31	0.903226	56	0.946429	41	0.878049	36	0.722222	47	0.87234	0.0390277	-0.261943	hypometh
5	104727635	104727636	25	0.64	16	0.5625	28	0.5	19	0.789474	20	0.65	16	0.625	15	0.466667	24	0.75	21	0.619048	11	0.545455	10	0.1	14	0.285714	NA	NA	NA	NA	18	0.555556	11	0.272727	0.0393693	0.294102	hypermeth	ENSBTAG00000012265	334		VWF	von Willebrand factor [Source:VGNC Symbol;Acc:VGNC:36860]	5	104603432	104727301	1	5:104727580-104727720	1	0.0142
15	34633790	34633791	25	1	23	0.565217	36	0.944444	29	0.517241	26	0.576923	20	0.9	27	1	19	0.842105	36	0.972222	19	0.421053	16	0.4375	24	0.541667	20	0.45	33	0.545455	23	0.608696	59	0.610169	0.0393693	0.282006	hypermeth	ENSBTAG00000001410	0	intron	GRAMD1B	GRAM domain containing 1B [Source:VGNC Symbol;Acc:VGNC:29623]	15	34577488	34759076	1
28	35140645	35140646	21	0.904762	15	0.866667	NA	NA	13	0.692308	18	0.833333	31	0.83871	19	0.842105	NA	NA	23	0.869565	11	0.454545	14	0.285714	19	0.894737	16	0.75	25	0.56	25	0.28	19	0.736842	0.0393693	0.284656	hypermeth	ENSBTAG00000019313	0	exon	ZMIZ1	zinc finger MIZ-type containing 1 [Source:VGNC Symbol;Acc:VGNC:37195]	28	35032455	35142181	1
2	120948936	120948937	22	0.636364	21	0.666667	22	0.727273	27	0.851852	30	0.9	18	0.722222	14	0.714286	NA	NA	25	0.88	21	0.428571	NA	NA	NA	NA	11	0.727273	21	0.47619	16	0.5	21	0.619048	0.0395354	0.262173	hypermeth
4	58382135	58382136	32	0.65625	15	0.8	20	0.1	23	0.434783	30	0.7	14	0.357143	24	0.625	17	0.764706	31	0.645161	25	0.16	13	0.384615	NA	NA	32	0.21875	25	0.24	29	0.482759	35	0	0.0395354	0.327185	hypermeth										4:58381766-58382354	1	0.0034
6	108439524	108439525	28	0.178571	NA	NA	18	0.722222	NA	NA	22	0.272727	39	0.410256	28	0.464286	12	0.416667	17	0.470588	17	0.0588235	NA	NA	NA	NA	25	0.12	27	0.185185	22	0.0909091	30	0.166667	0.0395354	0.278582	hypermeth	ENSBTAG00000006683	0	intron	ZFYVE28	zinc finger FYVE-type containing 28 [Source:VGNC Symbol;Acc:VGNC:37178]	6	108429350	108481941	1
12	23470953	23470954	17	0.705882	14	0.928571	32	0.71875	29	0.724138	23	0.782609	22	0.545455	14	0.714286	11	1	30	0.6	18	0.333333	16	0.5	20	0.45	29	0.758621	27	0.518519	19	0.315789	38	0.263158	0.0395354	0.276385	hypermeth	ENSBTAG00000017032	0	exon	FREM2	FRAS1 related extracellular matrix protein 2 [Source:VGNC Symbol;Acc:VGNC:29111]	12	23321909	23472303	-1
13	42636741	42636742	24	0.958333	12	1	17	1	NA	NA	17	0.941176	NA	NA	15	1	NA	NA	20	0.95	16	0.25	NA	NA	NA	NA	NA	NA	22	1	19	0.368421	25	0.64	0.0395354	0.398373	hypermeth
15	44932124	44932125	13	1	NA	NA	28	1	NA	NA	22	0.545455	NA	NA	13	0.692308	11	0.909091	15	0.4	15	0.333333	NA	NA	NA	NA	17	0.0588235	21	0.47619	11	0.363636	34	0.529412	0.0395354	0.372618	hypermeth
18	8304127	8304128	67	0.835821	28	0.785714	51	0.941176	59	0.542373	39	0.794872	37	0.648649	51	0.607843	23	0.913043	58	0.706897	43	0.395349	50	0.44	41	0.634146	67	0.522388	49	0.204082	39	0.435897	64	0.671875	0.0395354	0.272453	hypermeth
21	2914875	2914876	11	0.727273	21	0.761905	30	0.866667	13	0.538462	NA	NA	NA	NA	12	0.5	12	0.666667	20	0.65	18	0.333333	14	0.0714286	NA	NA	19	0.473684	15	0.0666667	NA	NA	24	0.541667	0.0395354	0.309096	hypermeth	ENSBTAG00000027081	0	intron	ATP10A	ATPase phospholipid transporting 10A (putative) [Source:HGNC Symbol;Acc:HGNC:13542]	21	2806936	2988464	-1
21	69297765	69297766	36	0.972222	40	0.95	21	1	57	0.982456	23	0.956522	32	1	31	0.548387	20	1	38	0.973684	26	0.538462	20	0.4	20	0.5	31	0.419355	32	0.96875	23	0.913043	52	0.538462	0.0395354	0.31608	hypermeth	ENSBTAG00000016456	0	intron	CDC42BPB	CDC42 binding protein kinase beta [Source:VGNC Symbol;Acc:VGNC:27070]	21	69279222	69333371	-1
GJ059947.1	12394	12395	17	0.764706	21	0.761905	38	0.684211	40	0.85	27	0.703704	20	0.5	NA	NA	14	0.857143	60	0.85	10	0.4	18	0.333333	19	0.736842	39	0.641026	22	0.454545	12	0.583333	43	0.186047	0.0395354	0.282981	hypermeth
3	120655564	120655565	NA	NA	38	0.947368	15	0.6	20	0.8	21	0.809524	21	0.52381	24	0.708333	13	0.923077	24	0.666667	19	1	27	1	25	0.96	37	1	19	0.736842	51	1	43	1	0.0402577	-0.269426	hypometh	ENSBTAG00000012374	0	promoter	MAB21L4	mab-21 like 4 [Source:VGNC Symbol;Acc:VGNC:52718]	3	120647666	120655025	-1	3:120655550-120655586	1	0.0541
18	63241261	63241262	36	0.333333	19	0.894737	29	0.862069	74	0.648649	25	0.76	NA	NA	25	0.48	32	0.625	33	0.666667	32	0.1875	20	0.55	35	0.4	40	0.475	41	0.414634	69	0.391304	56	0.232143	0.0402577	0.269475	hypermeth	ENSBTAG00000048145	0	intron			18	63239510	63242898	1
7	13663560	13663561	11	0.363636	NA	NA	24	0.833333	NA	NA	17	0.647059	NA	NA	18	0.722222	13	0.846154	10	0.7	14	0.428571	NA	NA	NA	NA	NA	NA	15	0.2	16	0.3125	23	0.434783	0.0404101	0.31196	hypermeth	ENSBTAG00000018229	5448		NFIX	nuclear factor I X [Source:VGNC Symbol;Acc:VGNC:32042]	7	13596367	13658112	-1	7:13663547-13663571	1	0.08
5	114072914	114072915	35	0.857143	30	0.833333	46	0.913043	29	0.931034	35	0.942857	19	0.842105	18	0.888889	25	0.8	35	0.914286	23	0.565217	20	0.75	15	0.6	36	0.777778	41	0.658537	27	0.62963	44	0.681818	0.0410182	0.21147	hypermeth	ENSBTAG00000026497	0	tss	A4GALT	alpha 1,4-galactosyltransferase [Source:VGNC Symbol;Acc:VGNC:49133]	5	114071762	114072868	-1
24	56370256	56370257	23	0.695652	28	0.785714	37	0.891892	NA	NA	37	0.567568	NA	NA	21	0.809524	22	0.954545	34	0.764706	13	0.538462	18	0.5	16	0.5625	NA	NA	21	0.0952381	33	0.575758	30	0.6	0.0410182	0.293943	hypermeth
3	108446700	108446701	15	0.933333	NA	NA	27	0.962963	12	0.916667	21	0.52381	NA	NA	16	0.9375	NA	NA	18	1	12	0	NA	NA	10	0.7	NA	NA	21	0	13	0	33	0	0.0411069	0.499423	hypermeth
3	118240792	118240793	15	0.533333	NA	NA	15	1	NA	NA	12	0.333333	NA	NA	NA	NA	NA	NA	18	0.277778	14	0.928571	NA	NA	NA	NA	13	0.923077	11	1	NA	NA	30	1	0.0414155	-0.275299	hypometh
11	2820646	2820647	44	0.409091	37	0.513514	59	0.559322	64	0.40625	43	0.465116	43	0.511628	21	0.52381	28	0.464286	54	0.425926	27	1	32	0.96875	38	0.578947	54	0.555556	39	0.487179	36	0.972222	75	0.973333	0.0414155	-0.312076	hypometh	ENSBTAG00000006019	0	intron	FAM178B	family with sequence similarity 178 member B [Source:HGNC Symbol;Acc:HGNC:28036]	11	2798822	2907015	-1
9	95567916	95567917	16	0.5	22	1	13	1	17	0.882353	24	1	22	0.727273	11	1	NA	NA	24	0.958333	18	0.388889	NA	NA	16	1	13	0.384615	16	0.4375	22	0.636364	38	0.578947	0.0414155	0.285624	hypermeth	ENSBTAG00000018464	0	intron	ZDHHC14	Bos taurus zinc finger DHHC-type containing 14 (ZDHHC14), mRNA. [Source:RefSeq mRNA;Acc:NM_001191179]	9	95439713	95744856	1
17	46818352	46818353	32	0.78125	19	0.842105	18	0.722222	25	0.64	26	0.730769	38	0.605263	27	0.740741	24	0.708333	46	0.5	24	0.291667	17	0.470588	19	0.526316	27	0.62963	23	0.304348	31	0.548387	38	0.315789	0.0414155	0.24623	hypermeth
18	63276955	63276956	NA	NA	10	0.9	19	0.947368	17	0.764706	10	0.9	NA	NA	32	0.5625	NA	NA	12	0.833333	NA	NA	16	0.4375	NA	NA	41	0.512195	29	0.586207	36	0.472222	32	0.4375	0.0414155	0.256526	hypermeth	ENSBTAG00000019348	0	tts			18	63276864	63284020	-1
19	29192505	29192506	12	0.916667	NA	NA	21	1	NA	NA	16	1	NA	NA	11	1	NA	NA	14	0.785714	17	0.647059	NA	NA	11	0.818182	13	1	10	0.5	12	0.583333	36	0.583333	0.0414155	0.267643	hypermeth	ENSBTAG00000012137	0	intron	NTN1	netrin 1 [Source:VGNC Symbol;Acc:VGNC:32304]	19	29084419	29269338	1
22	17606733	17606734	25	0.36	24	0.5	27	0.296296	45	0.466667	31	0.354839	22	0.681818	26	0.576923	13	0.769231	27	0.592593	21	0.238095	16	0.1875	12	0.5	27	0.148148	30	0.2	17	0.294118	53	0.226415	0.0414155	0.255352	hypermeth	ENSBTAG00000004685	0	intron	SRGAP3	SLIT-ROBO Rho GTPase activating protein 3 [Source:VGNC Symbol;Acc:VGNC:35279]	22	17372630	17613438	1
18	8304098	8304099	67	0.940299	28	0.857143	51	0.921569	59	0.59322	39	0.820513	37	0.621622	51	0.705882	23	0.956522	58	0.758621	43	0.348837	50	0.48	41	0.707317	67	0.597015	49	0.244898	39	0.461538	64	0.75	0.0415027	0.276401	hypermeth
7	25037852	25037853	NA	NA	NA	NA	13	0.153846	NA	NA	24	0	10	0.6	10	0.8	NA	NA	18	0.444444	11	1	NA	NA	NA	NA	NA	NA	21	0.52381	17	0.882353	34	1	0.0416292	-0.404845	hypometh										7:25037693-25037913	1	0.009
3	120656577	120656578	13	0	18	0.944444	NA	NA	11	0.454545	22	0.545455	24	0.625	19	0.842105	NA	NA	12	0.583333	14	1	13	1	19	0.947368	18	1	15	0.6	18	1	16	1	0.041765	-0.305571	hypometh	ENSBTAG00000012374	0	promoter	MAB21L4	mab-21 like 4 [Source:VGNC Symbol;Acc:VGNC:52718]	3	120647666	120655025	-1
11	104361720	104361721	30	0.666667	19	0.526316	25	0.76	46	0.434783	32	0.90625	34	0.647059	32	0.75	NA	NA	28	0.25	NA	NA	21	0.809524	24	0.583333	23	1	33	1	47	0.893617	50	0.94	0.041765	-0.266726	hypometh	ENSBTAG00000019721	0	intron	REXO4	REX4 homolog, 3'-5' exonuclease [Source:VGNC Symbol;Acc:VGNC:33885]	11	104359430	104367667	-1
29	42509479	42509480	NA	NA	13	0.846154	11	0.545455	12	1	NA	NA	12	0.833333	12	0.916667	NA	NA	12	0.75	11	0.0909091	NA	NA	NA	NA	18	0.222222	15	0.4	22	0.818182	18	0.777778	0.041765	0.349894	hypermeth
17	71836175	71836176	28	0.464286	30	0.4	33	0.424242	16	1	27	0.37037	24	0.458333	18	0.833333	12	0.916667	32	1	23	1	NA	NA	16	1	30	1	23	1	26	0.961538	29	0.965517	0.041765	-0.337088	hypometh	ENSBTAG00000019146	0	intron	OSBP2	oxysterol binding protein 2 [Source:VGNC Symbol;Acc:VGNC:32457]	17	71771703	71894872	1
19	56399974	56399975	60	0.35	38	0.947368	53	0.490566	61	0.409836	40	0.575	26	1	32	0.5625	29	0.448276	43	0.372093	35	0.914286	38	0.921053	34	1	66	0.530303	53	0.962264	44	1	58	1	0.041765	-0.330732	hypometh	ENSBTAG00000008634	0	intron	WBP2	WW domain binding protein 2 [Source:VGNC Symbol;Acc:VGNC:36872]	19	56394188	56401350	1
GJ059923.1	6094	6095	10	0.5	10	0.3	NA	NA	NA	NA	13	0.769231	NA	NA	NA	NA	10	0.7	NA	NA	75	0.84	11	0.818182	33	0.818182	88	0.829545	NA	NA	NA	NA	NA	NA	0.041765	-0.280978	hypometh
2	76208059	76208060	18	0.555556	10	0.4	16	0.375	NA	NA	20	1	27	0.444444	NA	NA	NA	NA	23	0.391304	12	0.666667	NA	NA	15	0.933333	16	1	NA	NA	11	0.545455	14	1	0.0424675	-0.346165	hypometh										2:76208056-76208275	1	0.0091
5	110228386	110228387	NA	NA	NA	NA	NA	NA	NA	NA	12	0.916667	12	0.5	11	1	NA	NA	14	0.428571	NA	NA	14	1	16	1	14	1	17	1	23	1	13	1	0.0433883	-0.244766	hypometh	ENSBTAG00000037703	0	exon	MICALL1	MICAL like 1 [Source:VGNC Symbol;Acc:VGNC:52803]	5	110213001	110240434	1
1	155714116	155714117	22	0.863636	13	0.923077	37	0.837838	34	0.794118	23	0.826087	19	0.736842	16	0.625	13	0.769231	28	0.785714	19	0.315789	25	0.56	15	0.866667	30	0.433333	23	0.478261	20	0.8	40	0.475	0.0433883	0.249187	hypermeth	ENSBTAG00000009942	0	intron	PLCL2	phospholipase C like 2 [Source:VGNC Symbol;Acc:VGNC:32992]	1	155618262	155833445	1
21	2914832	2914833	11	0.818182	21	0.714286	30	0.833333	13	0.692308	NA	NA	NA	NA	13	0.615385	13	0.846154	20	0.8	19	0.631579	14	0.357143	NA	NA	19	0.526316	15	0.266667	NA	NA	24	0.5	0.0433883	0.258667	hypermeth	ENSBTAG00000027081	0	intron	ATP10A	ATPase phospholipid transporting 10A (putative) [Source:HGNC Symbol;Acc:HGNC:13542]	21	2806936	2988464	-1
15	63562962	63562963	30	1	29	1	50	0.4	54	0.407407	46	0.391304	70	0.6	39	0.358974	10	1	58	0.482759	30	1	33	1	32	0.96875	36	0.916667	58	1	40	0.975	68	0.985294	0.0435201	-0.365994	hypometh
2	121244109	121244110	19	0.631579	16	0.5	19	0.789474	15	0.933333	16	0.375	NA	NA	19	0.421053	13	0.846154	16	0.5625	19	0.368421	11	0.181818	NA	NA	23	0.608696	19	0.157895	10	0.1	35	0.171429	0.0436278	0.320826	hypermeth	ENSBTAG00000012629	0	exon	ZNF362	zinc finger protein 362 [Source:VGNC Symbol;Acc:VGNC:37258]	2	121242594	121268659	-1
14	2349392	2349393	18	0.5	16	0.625	27	0.666667	14	0.785714	14	0.857143	NA	NA	10	0.5	14	0.785714	15	0.266667	18	0.388889	12	0	14	0.428571	18	0.5	18	0.444444	23	0.26087	25	0.28	0.0439867	0.299816	hypermeth	ENSBTAG00000021474	3090		GSDMD	Bos taurus gasdermin D (GSDMD), transcript variant 2, mRNA. [Source:RefSeq mRNA;Acc:NM_001359976]	14	2341290	2346302	-1
9	93705152	93705153	NA	NA	NA	NA	15	0.933333	15	0.733333	10	0.6	NA	NA	NA	NA	NA	NA	12	0.916667	NA	NA	11	0.818182	NA	NA	10	0.6	12	0.5	13	0.384615	25	0.28	0.0440562	0.299251	hypermeth
23	50367074	50367075	NA	NA	NA	NA	18	0.944444	NA	NA	12	1	10	0.3	11	0.454545	NA	NA	NA	NA	18	1	NA	NA	12	1	18	1	15	0.933333	NA	NA	18	1	0.0440562	-0.351979	hypometh	ENSBTAG00000004093	9443		TUBB2B	tubulin, beta 2B class IIb [Source:NCBI gene;Acc:281555]	23	50354843	50357631	1
6	106829413	106829414	NA	NA	NA	NA	19	0.263158	15	0.533333	11	0	NA	NA	10	0	NA	NA	17	0.352941	10	0.3	NA	NA	NA	NA	NA	NA	11	0.727273	20	0.55	21	0.761905	0.0442684	-0.339362	hypometh	ENSBTAG00000005711	0	intron	NSG1	neuronal vesicle trafficking associated 1 [Source:VGNC Symbol;Acc:VGNC:32276]	6	106483716	107356158	-1
22	17606775	17606776	25	0.48	24	0.708333	27	0.666667	45	0.688889	32	0.5	22	0.818182	26	0.807692	14	0.857143	27	0.666667	21	0.571429	16	0.4375	12	0.5	27	0.37037	30	0.333333	17	0.529412	53	0.415094	0.0442711	0.238805	hypermeth	ENSBTAG00000004685	0	intron	SRGAP3	SLIT-ROBO Rho GTPase activating protein 3 [Source:VGNC Symbol;Acc:VGNC:35279]	22	17372630	17613438	1
8	112585723	112585724	22	0.545455	NA	NA	22	0.954545	NA	NA	23	0.565217	NA	NA	15	0.466667	NA	NA	34	0.382353	15	1	NA	NA	17	0.941176	NA	NA	11	1	12	0.333333	20	1	0.0444135	-0.396983	hypometh	ENSBTAG00000019915	0	utr5	GSN	gelsolin [Source:VGNC Symbol;Acc:VGNC:29680]	8	112578066	112639758	1
17	72605191	72605192	24	0.833333	20	0.85	32	0.75	20	0	15	0.466667	10	0.2	16	0.3125	15	0.933333	16	0.25	20	0	10	0	17	0	NA	NA	19	0.421053	12	0	25	0.24	0.0444135	0.407431	hypermeth	ENSBTAG00000001295	7812		DEPDC5	DEP domain containing 5 [Source:VGNC Symbol;Acc:VGNC:28006]	17	72509511	72597379	1
5	61648169	61648170	22	0.909091	12	1	32	0.78125	22	0.681818	36	0.861111	13	0.769231	19	0.947368	12	0.916667	34	0.794118	26	0.615385	16	0.4375	19	0.473684	14	0.428571	27	0.814815	23	0.347826	47	0.808511	0.0444584	0.258545	hypermeth										5:61648138-61648214	1	0.026
5	111150096	111150097	33	0.454545	29	0.758621	36	0.5	39	0.25641	29	0.482759	41	0.463415	29	0.413793	12	0.833333	36	0.361111	33	0.212121	40	0.1	26	0.230769	42	0.285714	45	0.2	32	0.21875	68	0.338235	0.0448537	0.251499	hypermeth										5:111150054-111150192	1	0.0144
18	42067707	42067708	12	0.916667	11	0.909091	25	0.92	25	0.92	18	0.833333	NA	NA	NA	NA	12	0.833333	15	0.6	15	0.666667	20	0.55	12	0.916667	12	0.666667	11	0.454545	12	0.583333	39	0.615385	0.0448537	0.233513	hypermeth
X	39933485	39933486	NA	NA	13	1	21	0.952381	19	0.789474	NA	NA	NA	NA	NA	NA	11	0.818182	21	0.428571	18	0.5	11	0.636364	NA	NA	13	0.538462	NA	NA	22	0.409091	21	0.380952	0.0448537	0.282843	hypermeth	ENSBTAG00000021422	0	exon	PDZD4	PDZ domain containing 4 [Source:VGNC Symbol;Acc:VGNC:32727]	X	39933138	39938042	-1
18	63352050	63352051	12	0	NA	NA	24	0	NA	NA	27	0.148148	NA	NA	23	0.565217	NA	NA	41	0.0731707	NA	NA	18	0.833333	10	0	40	0.7	36	0.444444	19	0.789474	36	0.388889	0.0448537	-0.385982	hypometh	ENSBTAG00000005841	0	intron			18	63349487	63355736	1
3	120557277	120557278	31	1	NA	NA	27	1	29	0.551724	14	0.857143	NA	NA	22	1	11	1	29	0.965517	21	0.571429	12	1	NA	NA	19	0.526316	31	0.645161	23	0.521739	31	0.580645	0.0455152	0.287939	hypermeth	ENSBTAG00000011538	0	intron	KIF1A	kinesin family member 1A [Source:VGNC Symbol;Acc:VGNC:30590]	3	120502458	120608549	-1
13	28511924	28511925	22	0.318182	17	0.529412	NA	NA	24	0.458333	30	0.3	20	0.3	21	0.47619	14	0.357143	30	0.533333	16	0.0625	18	0	21	0.047619	NA	NA	NA	NA	29	0.172414	45	0.311111	0.0455152	0.270163	hypermeth										13:28511718-28511997	1	0.0071
1	12879921	12879922	NA	NA	NA	NA	14	0.571429	22	0.545455	15	0.533333	19	0.263158	14	0.642857	13	0.538462	19	0.421053	NA	NA	NA	NA	NA	NA	14	0.857143	18	0.611111	15	0.933333	16	0.625	0.0457796	-0.280994	hypometh										1:12879589-12882733	1	0.0006
18	63352061	63352062	12	0	NA	NA	24	0.166667	NA	NA	27	0.222222	NA	NA	23	0.434783	NA	NA	41	0.097561	NA	NA	18	0.777778	10	0.2	40	0.5	36	0.5	19	0.842105	36	0.305556	0.0457998	-0.337806	hypometh	ENSBTAG00000005841	0	intron			18	63349487	63355736	1
22	37511133	37511134	11	1	20	1	17	1	17	1	15	1	NA	NA	21	1	NA	NA	16	0.9375	22	0.0454545	NA	NA	10	1	12	0	38	0	19	0.578947	NA	NA	0.0460969	0.536709	hypermeth
22	60095244	60095245	28	1	NA	NA	NA	NA	20	0.5	19	0.578947	NA	NA	22	0.954545	NA	NA	21	0.380952	11	1	18	1	NA	NA	20	1	10	1	19	0.894737	16	1	0.0460969	-0.392765	hypometh	ENSBTAG00000030962	0	intron	EEFSEC	eukaryotic elongation factor, selenocysteine-tRNA specific [Source:VGNC Symbol;Acc:VGNC:28337]	22	60063340	60172924	-1
2	136701047	136701048	20	0.65	17	0.941176	21	0.809524	18	0.833333	10	0.7	NA	NA	NA	NA	14	1	NA	NA	20	0.4	10	0.5	16	0.6875	16	0.75	28	0.5	15	0.266667	25	0.28	0.0462656	0.281124	hypermeth										2:136700798-136701077	1	0.0071
19	56405570	56405571	19	0.578947	NA	NA	19	0.736842	20	0.75	13	0.769231	NA	NA	13	0.846154	14	0.642857	18	0.833333	12	1	NA	NA	NA	NA	19	0.947368	19	1	24	0.958333	33	0.909091	0.0462656	-0.20469	hypometh	ENSBTAG00000013556	0	intron	UNC13D	unc-13 homolog D [Source:VGNC Symbol;Acc:VGNC:36666]	19	56402887	56418246	1
2	106914060	106914061	11	1	13	1	43	1	38	0.921053	27	1	18	0.944444	NA	NA	11	1	26	1	19	1	25	0.56	11	0.272727	25	0.52	21	0.333333	24	1	40	0.525	0.046364	0.37258	hypermeth	ENSBTAG00000038042	0	exon	CXCR2	C-X-C motif chemokine receptor 2 [Source:NCBI gene;Acc:782719]	2	106906773	106914272	1
13	25663426	25663427	NA	NA	NA	NA	29	0.724138	21	0.714286	36	0.944444	20	0.65	15	0.466667	11	1	34	0.676471	10	1	24	1	23	1	59	0.966102	25	0.72	26	1	38	0.973684	0.0464756	-0.23731	hypometh	ENSBTAG00000018395	0	intron	KIAA1217	KIAA1217 [Source:VGNC Symbol;Acc:VGNC:30566]	13	25342822	25682179	1
23	19003336	19003337	13	0.538462	11	0.818182	33	0.787879	18	0.611111	12	0.916667	NA	NA	NA	NA	14	0.928571	15	0.733333	10	0.3	NA	NA	NA	NA	17	0.705882	14	0.142857	NA	NA	16	0.4375	0.0464756	0.295118	hypermeth
29	49453998	49453999	25	0.76	12	1	NA	NA	30	0.766667	NA	NA	12	0	NA	NA	NA	NA	19	0	12	1	NA	NA	14	0.928571	NA	NA	17	0.941176	27	0.592593	43	0.860465	0.0464756	-0.494286	hypometh
5	114072789	114072790	37	0.648649	24	0.5	40	0.725	38	0.710526	27	0.814815	28	0.75	24	0.5	22	0.727273	38	0.736842	33	0.424242	18	0.388889	30	0.533333	42	0.619048	36	0.361111	38	0.421053	54	0.462963	0.047125	0.21955	hypermeth	ENSBTAG00000026497	0	tss	A4GALT	alpha 1,4-galactosyltransferase [Source:VGNC Symbol;Acc:VGNC:49133]	5	114071762	114072868	-1
18	6603510	6603511	34	0.764706	29	0.37931	39	0.512821	40	0.55	32	0.90625	21	0.904762	27	0.555556	13	0.923077	34	0.794118	35	1	30	0.866667	21	0.904762	23	1	19	1	32	0.90625	51	0.901961	0.047125	-0.247859	hypometh
3	88099928	88099929	16	1	NA	NA	13	0	11	1	11	1	NA	NA	NA	NA	NA	NA	22	0.954545	10	0.5	NA	NA	11	0	11	0.363636	NA	NA	NA	NA	19	0.421053	0.047594	0.384498	hypermeth	ENSBTAG00000017326	0	intron	OMA1	OMA1 zinc metallopeptidase [Source:VGNC Symbol;Acc:VGNC:32428]	3	88054070	88119290	1	3:88099504-88100253	1	0.0027
18	8304063	8304064	49	0.877551	21	0.761905	31	0.935484	46	0.586957	31	0.741935	31	0.354839	41	0.682927	22	0.954545	47	0.829787	26	0.307692	40	0.3	29	0.586207	47	0.468085	50	0.24	35	0.428571	54	0.759259	0.0476847	0.298984	hypermeth
22	54388805	54388806	29	0.896552	24	0.875	43	0.627907	23	0.478261	30	0.433333	25	0.72	24	0.375	14	0.5	34	0.5	21	0.238095	24	0.208333	29	0.413793	28	0.642857	31	0.16129	29	0.275862	62	0.145161	0.0483825	0.308332	hypermeth	ENSBTAG00000007315	0	exon	LARS2	leucyl-tRNA synthetase 2, mitochondrial [Source:VGNC Symbol;Acc:VGNC:30796]	22	54368494	54518600	-1
17	74788180	74788181	32	0.5625	14	0.214286	21	0.333333	30	0.466667	NA	NA	22	0.409091	20	0.75	NA	NA	31	0.580645	25	0.6	27	0.814815	25	0.84	NA	NA	NA	NA	NA	NA	29	0.862069	0.0483825	-0.278802	hypometh
18	5811268	5811269	NA	NA	20	0.6	NA	NA	13	0	22	0.681818	20	0.6	19	0.736842	12	0.5	22	0	17	0.705882	23	0.826087	17	1	26	0.769231	NA	NA	41	0.95122	22	0.909091	0.0483825	-0.385284	hypometh	ENSBTAG00000015894	0	intron	WWOX	WW domain containing oxidoreductase [Source:VGNC Symbol;Acc:VGNC:36977]	18	5283909	6196774	1
20	67745816	67745817	NA	NA	NA	NA	21	0.666667	21	0.904762	28	0.785714	NA	NA	19	0.736842	NA	NA	NA	NA	16	0.625	NA	NA	10	0.7	17	1	21	0.904762	19	0.947368	36	0.944444	0.0483825	-0.362679	hypometh
13	72962191	72962192	NA	NA	NA	NA	10	0.6	15	0.4	NA	NA	NA	NA	14	1	NA	NA	15	0.333333	NA	NA	12	1	11	1	NA	NA	14	0.5	11	1	24	1	0.049273	-0.301054	hypometh	ENSBTAG00000007783	0	intron	MYBL2	MYB proto-oncogene like 2 [Source:VGNC Symbol;Acc:VGNC:31779]	13	72939569	72966159	1
27	37425505	37425506	19	1	NA	NA	23	0	10	0	16	0.6875	NA	NA	NA	NA	11	0.454545	NA	NA	NA	NA	10	0.9	NA	NA	10	1	13	0.846154	NA	NA	23	0.913043	0.0494592	-0.400885	hypometh	ENSBTAG00000003649	0	utr5	POMK	protein-O-mannose kinase [Source:VGNC Symbol;Acc:VGNC:33156]	27	37422653	37437162	1
11	106265095	106265096	24	1	13	1	23	1	17	1	10	1	NA	NA	15	1	NA	NA	15	0.933333	12	0.583333	13	0.307692	NA	NA	18	0.5	15	0.466667	14	0.571429	23	1	0.0504229	0.328076	hypermeth
12	35582137	35582138	23	1	NA	NA	27	0.62963	17	1	39	1	16	1	21	1	12	0.583333	28	0.535714	22	0.363636	13	0.615385	14	0.5	20	0.5	28	0.5	14	1	40	0.5	0.0505141	0.303399	hypermeth
7	86131028	86131029	12	0	NA	NA	12	1	29	0.0689655	21	0	52	0.769231	23	0.652174	15	0.666667	26	0.653846	32	0.90625	NA	NA	27	1	52	0.961538	15	1	29	1	32	0.96875	0.0508598	-0.446225	hypometh
14	5251399	5251400	24	0.458333	22	0.409091	18	0.944444	34	0.470588	33	0.969697	40	0.55	22	0.409091	NA	NA	28	0.964286	11	0.363636	18	0.388889	15	0.4	18	0	29	0	34	0.441176	27	0	0.0508839	0.420224	hypermeth	ENSBTAG00000015374	0	intron	COL22A1	collagen type XXII alpha 1 chain [Source:VGNC Symbol;Acc:VGNC:27563]	14	5154763	5353760	1
19	57734337	57734338	46	0.891304	NA	NA	45	0.533333	NA	NA	21	0.47619	19	0.894737	26	0.576923	25	0.32	55	0.563636	26	0.961538	34	1	26	0.884615	34	0.529412	42	0.952381	20	0.95	41	0.97561	0.0514249	-0.280573	hypometh	ENSBTAG00000004617	0	intron	KIF19	kinesin family member 19 [Source:VGNC Symbol;Acc:VGNC:30589]	19	57726115	57753535	-1	19:57734265-57734381	1	0.0171
3	118323104	118323105	25	0.36	22	0.954545	31	0.967742	24	0.5	30	0.5	22	0.954545	17	0.411765	15	1	24	0.333333	32	0.96875	14	1	21	1	16	1	23	0.913043	27	1	38	0.973684	0.0520659	-0.314414	hypometh	ENSBTAG00000015973	0	intron	TRAF3IP1	TRAF3 interacting protein 1 [Source:VGNC Symbol;Acc:VGNC:36273]	3	118273223	118334789	1
9	96556748	96556749	30	0.0666667	28	0.25	27	0.185185	44	0.136364	20	0	36	0.611111	39	0.0512821	24	0.166667	52	0.269231	25	0.48	24	0.708333	28	0.464286	52	0.576923	44	0.204545	34	0.441176	58	0.586207	0.0520659	-0.291665	hypometh	ENSBTAG00000010334	0	intron	SYTL3	synaptotagmin like 3 [Source:VGNC Symbol;Acc:VGNC:35547]	9	96514752	96597679	1	9:96556568-96556960	1	0.0051
19	18016223	18016224	27	0.740741	15	0.8	24	0.916667	42	0.714286	35	0.8	17	0.647059	15	0.733333	12	0.75	37	0.702703	10	0.7	17	0.588235	19	0.473684	19	0.789474	34	0.235294	24	0.458333	44	0.454545	0.0520659	0.251654	hypermeth	ENSBTAG00000015527	0	intron	MYO1D	myosin ID [Source:VGNC Symbol;Acc:VGNC:31819]	19	17665144	18023500	1
3	120649894	120649895	40	0	51	0.960784	43	0.488372	63	0.444444	34	0.294118	46	0.304348	45	0.466667	17	1	75	0.466667	35	0.942857	39	0.820513	39	0.923077	45	0.955556	43	0.534884	51	0.960784	56	0.964286	0.0521747	-0.382869	hypometh	ENSBTAG00000012374	0	intron	MAB21L4	mab-21 like 4 [Source:VGNC Symbol;Acc:VGNC:52718]	3	120647666	120655025	-1
22	5207861	5207862	10	0.9	19	0.789474	16	0.9375	17	0.941176	28	0.821429	NA	NA	19	0.736842	NA	NA	37	0.837838	23	0.304348	19	0.684211	16	0.75	26	0.769231	25	0.64	17	0.352941	35	0.428571	0.0523309	0.259143	hypermeth	ENSBTAG00000019832	0	exon	TGFBR2	transforming growth factor beta receptor 2 [Source:VGNC Symbol;Acc:VGNC:35805]	22	5141232	5233083	1
16	49364938	49364939	13	0.461538	15	0.333333	28	0.75	18	0.388889	16	0.375	NA	NA	18	0.333333	11	0.727273	21	0.285714	20	0.25	NA	NA	11	0.0909091	15	0.333333	22	0.227273	15	0.133333	39	0.128205	0.0527905	0.268693	hypermeth
21	56535401	56535402	20	0.55	NA	NA	20	0.35	13	0.307692	27	1	10	0.6	10	0.9	NA	NA	23	0.608696	13	1	16	1	11	1	22	0.954545	21	0.809524	13	0.923077	22	0.863636	0.0527905	-0.294273	hypometh	ENSBTAG00000044101	0	intron	DGLUCY	D-glutamate cyclase [Source:HGNC Symbol;Acc:HGNC:20498]	21	56534297	56581876	1
4	120819578	120819579	17	0.588235	32	0.8125	NA	NA	46	0.652174	NA	NA	11	0.454545	33	0.636364	22	0.954545	NA	NA	19	0.526316	13	0.461538	12	0.25	23	0.478261	12	0.416667	33	0.484848	28	0.321429	0.0528213	0.265018	hypermeth
12	73057014	73057015	15	0	20	0.5	NA	NA	NA	NA	10	0	21	0	29	0.448276	NA	NA	18	0	NA	NA	24	0.75	16	0.3125	27	0.851852	17	0.882353	24	0.958333	17	0	0.0530307	-0.489801	hypometh
5	114568587	114568588	26	0.923077	NA	NA	18	0.944444	38	0.763158	20	1	20	1	NA	NA	NA	NA	20	1	NA	NA	13	1	15	0	15	0.933333	14	0	24	0	27	0	0.0530307	0.603184	hypermeth	ENSBTAG00000002413	-7839		MCAT	malonyl-CoA-acyl carrier protein transacylase [Source:VGNC Symbol;Acc:VGNC:31297]	5	114576427	114588012	-1
6	14243789	14243790	14	0.714286	NA	NA	26	0.769231	19	0.947368	18	0.833333	22	0.818182	15	0.666667	13	1	16	0.6875	19	0.526316	14	0.571429	NA	NA	20	0.8	16	0.5625	13	0.384615	41	0.365854	0.0530812	0.255978	hypermeth	ENSBTAG00000015259	-5256		NEUROG2	neurogenin 2 [Source:VGNC Symbol;Acc:VGNC:32022]	6	14249046	14250538	1
18	5811233	5811234	NA	NA	20	0.6	NA	NA	13	0	22	0.636364	20	0.6	19	0.736842	12	0.5	22	0	17	0.705882	23	0.826087	17	1	26	0.769231	NA	NA	41	0.97561	22	0.954545	0.0530812	-0.396201	hypometh	ENSBTAG00000015894	0	intron	WWOX	WW domain containing oxidoreductase [Source:VGNC Symbol;Acc:VGNC:36977]	18	5283909	6196774	1
20	4930391	4930392	NA	NA	24	0.833333	28	0.857143	30	0.866667	28	0.785714	31	0.548387	NA	NA	20	0.8	21	0.619048	NA	NA	12	0.583333	24	0.541667	NA	NA	22	0.363636	32	0.5625	35	0.4	0.0549587	0.273973	hypermeth
2	24466417	24466418	17	0.941176	NA	NA	23	0.652174	20	0.45	16	0.375	17	0.705882	16	0.75	19	0.736842	30	0.566667	20	0.15	10	0.6	10	0.3	17	0.352941	28	0.357143	25	0.52	33	0.424242	0.0554194	0.259596	hypermeth
10	81092311	81092312	59	0.949153	50	1	56	0.482143	60	0.516667	63	0.984127	48	0.979167	26	1	31	1	57	1	33	0.969697	37	0.567568	35	0.4	65	0.446154	43	0.488372	43	0.511628	72	0.555556	0.0562265	0.314125	hypermeth	ENSBTAG00000018255	0	intron	ACTN1	actinin alpha 1 [Source:VGNC Symbol;Acc:VGNC:25581]	10	81023526	81121590	-1
14	22633682	22633683	10	0.9	11	1	17	0.941176	19	0.842105	22	0.636364	15	0.666667	14	0.857143	NA	NA	16	0.8125	16	0.75	NA	NA	13	0.692308	NA	NA	30	0.666667	21	0.571429	26	0.423077	0.0562508	0.24416	hypermeth
29	49825270	49825271	42	0.619048	42	0.666667	30	0.933333	46	0.5	29	0.758621	37	0.72973	37	0.675676	22	0.863636	43	0.581395	34	0.382353	31	0.419355	42	0.452381	38	0.526316	43	0.348837	43	0.651163	43	0.465116	0.0569201	0.226838	hypermeth	ENSBTAG00000046662	0	intron	TRPM5	transient receptor potential cation channel subfamily M member 5 [Source:VGNC Symbol;Acc:VGNC:36391]	29	49817287	49835313	1	29:49825265-49825295	1	0.0645
2	136701120	136701121	25	0.56	15	0.866667	30	0.566667	22	0.636364	27	0.777778	16	0.375	16	0.75	15	0.666667	32	0.625	28	0.357143	10	0.6	13	0.153846	13	0.615385	38	0.473684	30	0.233333	27	0.407407	0.0574352	0.248487	hypermeth										2:136701077-136701716	1	0.0031
18	63242878	63242879	24	0.333333	25	0.64	31	0.741935	71	0.774648	22	0.954545	21	0.666667	15	0.4	42	0.714286	31	0.645161	16	0.625	14	0.142857	41	0.585366	37	0.243243	34	0.470588	55	0.381818	51	0.352941	0.0574352	0.259223	hypermeth	ENSBTAG00000048145	0	tts			18	63239510	63242898	1
18	63220046	63220047	28	0.964286	24	1	NA	NA	40	0.975	NA	NA	21	0.714286	NA	NA	NA	NA	NA	NA	56	0.785714	15	0.666667	12	0.416667	17	0.529412	NA	NA	23	0.826087	14	0.428571	0.0581807	0.25103	hypermeth	ENSBTAG00000037830	4141				18	63213694	63215905	1	18:63220042-63220101	1	0.0333
19	8808157	8808158	41	0.95122	36	0.944444	45	1	35	0.514286	23	0.652174	31	0.645161	26	0.884615	16	1	38	0.710526	17	0.529412	17	0	35	0.971429	28	0.0357143	38	0	36	0.527778	24	0	0.0581807	0.504732	hypermeth
24	56370161	56370162	23	0.826087	28	0.892857	37	0.972973	NA	NA	37	0.648649	NA	NA	21	0.904762	22	0.954545	34	0.911765	13	0.769231	18	0.5	16	0.75	NA	NA	21	0.0952381	33	0.69697	31	0.612903	0.0591837	0.302285	hypermeth
13	80068601	80068602	41	0.487805	33	0.545455	45	0.488889	52	0.0576923	41	0.439024	30	0.866667	32	0.90625	31	0.903226	47	0.276596	21	0.809524	41	0.902439	25	0.92	46	0.956522	39	0.717949	43	0.860465	50	0.9	0.0592428	-0.321284	hypometh	ENSBTAG00000018270	0	intron	NFATC2	nuclear factor of activated T cells 2 [Source:VGNC Symbol;Acc:VGNC:32031]	13	80015601	80114072	-1
14	16298590	16298591	45	0.911111	37	0.783784	47	0.851064	51	0.843137	63	0.777778	58	0.775862	35	0.657143	27	0.888889	38	0.5	33	0.666667	27	0.62963	34	0.382353	39	0.641026	44	0.272727	40	0.75	65	0.292308	0.0597679	0.264225	hypermeth										14:16298409-16298702	1	0.0068
18	65810922	65810923	16	0.875	NA	NA	19	0.631579	NA	NA	NA	NA	NA	NA	17	0.941176	NA	NA	19	0.789474	23	0.521739	NA	NA	10	0.7	NA	NA	19	0.421053	NA	NA	41	0.341463	0.0601505	0.321105	hypermeth
GJ058702.1	741	742	25	0.36	NA	NA	16	0.5625	NA	NA	NA	NA	14	0.357143	11	0.0909091	NA	NA	NA	NA	NA	NA	NA	NA	11	0.636364	52	0.653846	12	0.833333	17	0.764706	NA	NA	0.0603929	-0.339188	hypometh
26	6190750	6190751	NA	NA	NA	NA	15	0.933333	14	0.428571	14	0.857143	NA	NA	11	0.545455	12	0.916667	11	1	NA	NA	14	0.428571	NA	NA	18	0	14	0.857143	NA	NA	22	0	0.0607292	0.408261	hypermeth										26:6190526-6190824	1	0.0067
11	4635811	4635812	41	0.902439	34	0.823529	41	0.731707	41	0.634146	38	0.736842	49	0.653061	29	0.586207	19	0.842105	63	0.380952	26	0.269231	35	0.2	29	0.586207	43	0.697674	39	0.307692	36	0.5	71	0.295775	0.061139	0.281641	hypermeth	ENSBTAG00000012449	0	intron			11	4632101	4685312	-1
22	59043895	59043896	44	0	11	1	48	0.395833	27	0.518519	17	0.294118	NA	NA	22	0	14	0.928571	16	1	19	1	15	0.933333	NA	NA	NA	NA	17	0.941176	12	1	24	1	0.0616683	-0.467161	hypometh	ENSBTAG00000004014	5471		FBLN2	fibulin 2 [Source:VGNC Symbol;Acc:VGNC:28882]	22	58990282	59038424	-1
3	43529250	43529251	NA	NA	NA	NA	18	0.888889	25	0.96	13	1	NA	NA	15	0.933333	NA	NA	NA	NA	17	0.941176	15	0.333333	12	0.583333	27	1	25	0.32	20	0.5	13	0	0.0617929	0.406761	hypermeth	ENSBTAG00000006491	0	exon	AGL	amylo-alpha-1, 6-glucosidase, 4-alpha-glucanotransferase [Source:VGNC Symbol;Acc:VGNC:25729]	3	43504601	43585149	-1
1	144364044	144364045	15	0.4	35	0.628571	30	0.533333	39	0	24	0.625	20	0	24	0	11	0	45	0.955556	25	1	16	0.9375	13	1	36	0.972222	29	0.413793	32	0.59375	31	0.935484	0.0627951	-0.466336	hypometh	ENSBTAG00000021286	0	promoter	SLC37A1	solute carrier family 37 member 1 [Source:VGNC Symbol;Acc:VGNC:34842]	1	144364346	144437225	1
2	47331208	47331209	13	0.846154	NA	NA	25	0.36	17	0.470588	NA	NA	11	0.363636	NA	NA	13	0.384615	17	0.529412	20	0.9	12	0.75	NA	NA	10	0.8	NA	NA	NA	NA	26	0.923077	0.0627951	-0.26725	hypometh	ENSBTAG00000018125	0	exon	KIF5C	kinesin family member 5C [Source:VGNC Symbol;Acc:VGNC:30607]	2	47315201	47472004	-1
6	17197974	17197975	14	0.571429	15	1	21	0.809524	19	0.789474	30	0.933333	15	0.866667	21	0.904762	14	0.857143	27	0.851852	10	0.4	23	0.391304	16	0.75	30	0.8	36	0.666667	24	0.75	37	0.486486	0.0627951	0.230879	hypermeth
18	63208946	63208947	22	0.818182	NA	NA	NA	NA	54	0.685185	NA	NA	17	0.823529	21	0.666667	15	0.933333	NA	NA	13	0.923077	49	0.367347	15	0.733333	28	0.464286	41	0.439024	56	0.5	42	0.52381	0.0627951	0.261583	hypermeth	ENSBTAG00000026944	0	exon			18	63205613	63209078	1
23	15814897	15814898	32	1	17	0.647059	21	1	25	1	30	0.7	31	0.967742	NA	NA	20	1	34	0.970588	26	0.307692	14	0.785714	22	0.454545	22	1	33	0.393939	21	0.428571	55	0.436364	0.0627951	0.331156	hypermeth	ENSBTAG00000011339	0	intron	TAF8	TATA-box binding protein associated factor 8 [Source:VGNC Symbol;Acc:VGNC:35581]	23	15803546	15823240	1	23:15814816-15815015	1	0.01
14	11047392	11047393	28	0.678571	25	0.8	28	0.821429	17	0.823529	29	0.551724	22	0.5	12	0.666667	16	0.8125	31	0.645161	26	0.423077	NA	NA	25	0.48	NA	NA	13	0.307692	30	0.466667	39	0.487179	0.0628925	0.248672	hypermeth	ENSBTAG00000014600	0	exon	ADCY8	adenylate cyclase 8 [Source:VGNC Symbol;Acc:VGNC:25649]	14	10821670	11047549	1
11	106344710	106344711	12	0.666667	NA	NA	NA	NA	16	0.75	NA	NA	20	0.7	NA	NA	NA	NA	12	0.25	10	1	15	0.933333	11	1	10	1	20	0.95	13	0.769231	15	1	0.0629255	-0.229684	hypometh	ENSBTAG00000039573	0	utr3	RABL6	RAB, member RAS oncogene family like 6 [Source:VGNC Symbol;Acc:VGNC:33674]	11	106344498	106363593	-1
9	92918486	92918487	25	0.72	14	0.571429	37	0.72973	25	0.56	22	0.5	17	0.411765	22	0.227273	11	0.636364	29	0.793103	14	0.142857	10	0.4	16	0.3125	29	0.482759	19	0.263158	32	0.3125	33	0.181818	0.0630189	0.279037	hypermeth
10	5426928	5426929	23	0.782609	31	0.967742	18	0.722222	28	0.571429	20	0.4	18	0.5	18	0.722222	10	0.6	18	0.722222	12	0.416667	11	0.272727	16	0.4375	16	0.25	23	0.391304	11	0.909091	30	0.166667	0.0630189	0.28797	hypermeth
17	71525135	71525136	25	0.52	28	0.428571	37	0.459459	29	1	29	0.586207	11	0.636364	24	1	17	0.647059	30	0.966667	22	1	20	1	21	1	34	1	20	1	30	0.966667	32	0.96875	0.0630189	-0.294562	hypometh	ENSBTAG00000003393	0	intron	CCDC157	coiled-coil domain containing 157 [Source:VGNC Symbol;Acc:VGNC:26861]	17	71517208	71529379	1
3	120149253	120149254	19	0.0526316	12	1	24	1	23	0.521739	10	0.4	11	1	11	0	14	0.357143	17	0.529412	21	1	15	1	12	1	18	1	16	0.875	14	0.785714	24	1	0.0633892	-0.410912	hypometh
5	115401293	115401294	44	0.954545	39	1	48	1	55	1	42	1	32	0.96875	22	1	19	1	49	0.938776	22	0.5	39	1	32	1	34	0.470588	44	0.522727	45	0.422222	47	0.531915	0.0633892	0.348777	hypermeth	ENSBTAG00000030189	0	intron	EFCAB6	EF-hand calcium binding domain 6 [Source:VGNC Symbol;Acc:VGNC:28346]	5	115127019	115419183	1
18	64012477	64012478	15	0.866667	11	0.636364	30	0.866667	14	0.785714	16	0.75	NA	NA	15	0.8	28	0.75	22	0.772727	22	0.409091	NA	NA	NA	NA	10	0.3	17	0.764706	13	0.538462	33	0.363636	0.0633892	0.256554	hypermeth	ENSBTAG00000046101	-2187				18	64014665	64032839	-1
21	60392059	60392060	NA	NA	10	1	NA	NA	NA	NA	13	0.769231	NA	NA	12	0.916667	NA	NA	14	0.785714	NA	NA	15	0.4	12	0.75	21	0.571429	26	0.538462	12	0.666667	NA	NA	0.0641876	0.275665	hypermeth										21:60392036-60392077	1	0.0476
1	146275781	146275782	13	0	NA	NA	31	0.387097	18	0.111111	20	0	NA	NA	NA	NA	NA	NA	34	0.470588	16	0.9375	NA	NA	26	0.884615	35	0.314286	NA	NA	NA	NA	40	0.95	0.0643618	-0.471535	hypometh
2	54642231	54642232	12	0.416667	16	0.875	18	0.5	34	0.852941	NA	NA	NA	NA	NA	NA	12	0.916667	NA	NA	17	0.294118	NA	NA	16	0.125	17	0.470588	NA	NA	14	0.571429	22	0.454545	0.0646347	0.33663	hypermeth
10	102937973	102937974	31	0.451613	51	1	52	0.961538	47	0.957447	45	1	41	0.97561	31	0.935484	21	0.904762	42	0.97619	26	0.692308	25	0.64	36	0.944444	58	0.551724	45	0.466667	36	0.694444	40	0.55	0.0646347	0.265707	hypermeth	ENSBTAG00000005427	0	intron	NRDE2	NRDE-2, necessary for RNA interference, domain containing [Source:VGNC Symbol;Acc:VGNC:32259]	10	102933984	102966398	-1
4	112942267	112942268	NA	NA	16	0.75	24	0.833333	NA	NA	19	1	NA	NA	13	0.846154	NA	NA	25	0.84	12	0.666667	11	0.363636	12	0.583333	19	0.947368	24	0.5	13	0.769231	27	0.37037	0.0646589	0.271587	hypermeth	ENSBTAG00000042676	-8699		RF00019	RNA, Ro-associated Y4 [Source:HGNC Symbol;Acc:HGNC:10244]	4	112950967	112951062	1
17	66595291	66595292	31	0.83871	20	0.7	35	0.571429	22	0.318182	26	0.923077	NA	NA	33	0.69697	14	0.857143	29	0.37931	25	0.32	13	0.692308	20	0.2	16	0.3125	28	0.214286	11	0.727273	50	0.32	0.0658465	0.282237	hypermeth	ENSBTAG00000031849	2176		TMEM119	transmembrane protein 119 [Source:VGNC Symbol;Acc:VGNC:35955]	17	66586628	66593115	1
22	61173021	61173022	NA	NA	21	0.952381	37	1	30	1	21	1	12	1	NA	NA	15	0.533333	35	0.514286	29	0.586207	NA	NA	NA	NA	29	0.689655	22	0.5	25	0.44	28	0.5	0.0661617	0.305472	hypermeth	ENSBTAG00000009874	0	intron	ZXDC	ZXD family zinc finger C [Source:VGNC Symbol;Acc:VGNC:37392]	22	61167346	61188874	1	22:61172811-61173556	1	0.0027
20	71707612	71707613	13	0.769231	11	0.363636	NA	NA	13	1	12	0.916667	18	0	12	0.333333	NA	NA	15	0.666667	10	0.9	13	1	10	1	15	0.666667	10	1	21	0.952381	11	0.545455	0.0661617	-0.381005	hypometh
22	60133926	60133927	64	0.96875	52	0.519231	30	0	44	0.477273	48	0.354167	47	0.978723	48	1	19	0.526316	74	0.540541	34	0.970588	43	0.976744	24	0.958333	52	0.980769	58	1	63	0.952381	62	0.967742	0.0661617	-0.374265	hypometh	ENSBTAG00000030962	0	intron	EEFSEC	eukaryotic elongation factor, selenocysteine-tRNA specific [Source:VGNC Symbol;Acc:VGNC:28337]	22	60063340	60172924	-1
16	3610477	3610478	26	0.5	22	0.636364	27	1	32	0.75	37	0.972973	35	0.2	11	1	15	0.8	33	0.30303	14	0.5	25	0.52	19	0.157895	38	0.421053	34	0.176471	23	0.391304	48	0.145833	0.0662339	0.353327	hypermeth	ENSBTAG00000012774	5105		RAB7B	RAB7B, member RAS oncogene family [Source:VGNC Symbol;Acc:VGNC:33661]	16	3574454	3605372	-1
2	134422751	134422752	28	0.5	18	0.944444	30	1	30	0.966667	19	0.947368	23	0.869565	NA	NA	NA	NA	27	0.888889	18	0.611111	23	0.73913	13	0.538462	30	0.966667	11	0	23	0.521739	24	0.416667	0.0668076	0.323792	hypermeth										2:134422750-134422884	1	0.0148
9	96575340	96575341	46	0.0217391	38	0.473684	36	0	50	0.02	48	0	47	0.510638	21	0	17	0	44	0.545455	33	0.606061	42	0.428571	30	0.566667	64	0.484375	39	0.538462	43	0.488372	59	0.525424	0.0673474	-0.33284	hypometh	ENSBTAG00000010334	0	intron	SYTL3	synaptotagmin like 3 [Source:VGNC Symbol;Acc:VGNC:35547]	9	96514752	96597679	1
6	106921353	106921354	38	0.447368	23	0.434783	30	0.933333	41	0.95122	35	0.485714	39	0.974359	26	0.461538	16	0.6875	25	0.96	13	1	27	0.925926	12	0.916667	36	1	26	1	38	1	37	0.972973	0.067875	-0.269775	hypometh	ENSBTAG00000005711	0	intron	NSG1	neuronal vesicle trafficking associated 1 [Source:VGNC Symbol;Acc:VGNC:32276]	6	106483716	107356158	-1
9	92918561	92918562	25	0.8	14	0.5	37	0.72973	25	0.68	22	0.636364	17	0.352941	22	0.363636	11	0.636364	30	0.733333	14	0.142857	10	0.4	16	0.4375	29	0.517241	19	0.315789	32	0.34375	33	0.242424	0.067875	0.270294	hypermeth
18	8304089	8304090	67	0.880597	28	0.821429	51	0.941176	59	0.559322	39	0.846154	37	0.648649	51	0.686275	23	0.913043	57	0.649123	43	0.395349	50	0.52	41	0.658537	67	0.552239	49	0.22449	39	0.512821	64	0.71875	0.067875	0.251934	hypermeth
27	26574475	26574476	35	0.914286	38	0.973684	40	0.55	41	0.536585	26	1	31	0.548387	27	0.62963	23	0.956522	41	0.439024	26	0.961538	34	0.970588	24	1	46	1	53	0.981132	29	0.965517	54	0.981481	0.067875	-0.257489	hypometh
4	118390287	118390288	23	0.347826	16	0.5	27	0.814815	24	0.5	23	0.782609	15	0.466667	16	0.625	16	0.75	18	0.166667	16	0.25	15	0.333333	10	0.2	22	0.363636	21	0.380952	17	0	25	0.24	0.068211	0.294103	hypermeth
22	60112593	60112594	10	0.8	18	0.777778	NA	NA	17	0.647059	NA	NA	17	0.411765	10	0.6	11	0.636364	17	0.470588	NA	NA	13	1	NA	NA	24	0.958333	13	0.846154	19	0.736842	16	0.875	0.0682753	-0.232024	hypometh	ENSBTAG00000030962	0	intron	EEFSEC	eukaryotic elongation factor, selenocysteine-tRNA specific [Source:VGNC Symbol;Acc:VGNC:28337]	22	60063340	60172924	-1
8	70745611	70745612	39	0.589744	37	0.405405	45	0.511111	57	0.982456	34	0.529412	NA	NA	35	0.971429	NA	NA	39	0.538462	51	0.960784	NA	NA	40	0.975	64	1	53	0.962264	NA	NA	NA	NA	0.068648	-0.324808	hypometh	ENSBTAG00000015416	0	utr5	PEBP4	phosphatidylethanolamine binding protein 4 [Source:VGNC Symbol;Acc:VGNC:32736]	8	70525321	70751235	-1
15	19069796	19069797	NA	NA	21	0.857143	11	0.545455	14	0.785714	14	0.5	26	0.461538	NA	NA	NA	NA	18	0.611111	11	0.0909091	16	0.5	13	0.307692	12	0	18	0.333333	25	0.52	27	0.222222	0.068648	0.29924	hypermeth										15:19068209-19070493	1	0.0009
15	81628349	81628350	17	0.705882	11	0.909091	18	1	14	0.928571	18	0.444444	15	0.466667	13	0.923077	11	1	19	0.894737	10	0.7	NA	NA	12	0.416667	13	0.153846	11	0	20	0.65	21	0.52381	0.068648	0.330756	hypermeth
29	49337713	49337714	30	0.4	14	0.857143	NA	NA	30	0.4	12	1	NA	NA	20	0.3	16	0.3125	29	0.172414	17	1	NA	NA	NA	NA	26	0.961538	15	0.933333	23	0.26087	17	1	0.068648	-0.359054	hypometh	ENSBTAG00000012742	0	intron	SLC22A18	solute carrier family 22 member 18 [Source:VGNC Symbol;Acc:VGNC:34726]	29	49332572	49351638	-1
17	74738275	74738276	52	0.403846	21	1	22	0.909091	33	0.969697	15	1	12	1	11	1	NA	NA	35	0.2	22	0.409091	32	0.3125	16	0.25	25	0.96	31	0.290323	25	0.4	45	0.244444	0.0686781	0.395332	hypermeth	ENSBTAG00000004286	0	intron	CDC45	cell division cycle 45 [Source:VGNC Symbol;Acc:VGNC:27079]	17	74731463	74747056	1
8	22808806	22808807	39	0.74359	19	0.894737	28	0.607143	40	0.65	41	0.707317	25	0.76	29	0.827586	13	0	46	0.73913	20	0.45	27	0.37037	16	0.75	23	0.304348	33	0.515152	19	0.210526	58	0.344828	0.0694638	0.265865	hypermeth	ENSBTAG00000047698	-5896		IFN-TAU	interferon-tau-like [Source:NCBI gene;Acc:509166]	8	22814703	22815284	-1	8:22801514-22809345	1	0.0003
21	60012576	60012577	17	0.529412	11	0.272727	28	0.75	17	0.882353	30	0.666667	12	0.833333	15	0.8	12	0.666667	16	0.625	20	0.35	17	0.411765	25	0.6	20	0.6	20	0.25	21	0.428571	32	0.34375	0.0696907	0.250805	hypermeth										21:60012572-60012624	1	0.0377
24	31663956	31663957	12	0.833333	10	0.9	16	0.9375	NA	NA	11	0.818182	NA	NA	12	0.666667	NA	NA	18	0.833333	11	0.636364	NA	NA	11	0.727273	NA	NA	17	0.588235	20	0.6	22	0.454545	0.0696907	0.259196	hypermeth
13	83201256	83201257	NA	NA	NA	NA	15	0	11	0.0909091	15	0	28	0	15	1	NA	NA	13	0.461538	11	0.727273	12	0.666667	NA	NA	19	0.578947	19	1	17	0.647059	10	0.5	0.0702272	-0.435972	hypometh
24	20051860	20051861	16	0.875	NA	NA	33	0.878788	14	0.928571	21	0.952381	NA	NA	NA	NA	12	0.916667	NA	NA	18	0.611111	NA	NA	NA	NA	10	0.8	10	0.5	11	0.454545	28	0.607143	0.0705365	0.268635	hypermeth	ENSBTAG00000004940	0	intron	CELF4	CUGBP Elav-like family member 4 [Source:VGNC Symbol;Acc:VGNC:27169]	24	19819065	20129055	1
7	98478363	98478364	13	0.846154	NA	NA	12	0.833333	14	0.714286	16	0.5625	14	0.5	15	0.533333	NA	NA	10	0.7	10	0.5	NA	NA	10	0.2	19	0.315789	26	0.576923	18	0.555556	22	0.318182	0.0706324	0.260342	hypermeth	ENSBTAG00000000874	0	intron	CAST	calpastatin [Source:VGNC Symbol;Acc:VGNC:26790]	7	98444979	98581253	1
17	45658585	45658586	NA	NA	NA	NA	25	0.96	NA	NA	15	1	15	1	18	0.277778	15	0.933333	18	1	NA	NA	15	0.4	21	0	14	0.428571	22	0	16	1	35	0.371429	0.0706324	0.489277	hypermeth	ENSBTAG00000039766	0	intron	FBRSL1	fibrosin like 1 [Source:VGNC Symbol;Acc:VGNC:28889]	17	45613860	45696523	-1
18	42738513	42738514	23	0.826087	NA	NA	31	0.935484	NA	NA	34	0.764706	NA	NA	NA	NA	21	0.714286	NA	NA	NA	NA	23	0.608696	17	0.529412	NA	NA	24	0.458333	21	0.761905	44	0.272727	0.0706324	0.301524	hypermeth
9	96556796	96556797	30	0	28	0.214286	27	0.111111	33	0.0606061	19	0.0526316	36	0.555556	39	0.128205	23	0.0869565	52	0.346154	25	0.48	24	0.666667	28	0.428571	35	0.714286	44	0.204545	34	0.323529	58	0.568966	0.0706324	-0.298478	hypometh	ENSBTAG00000010334	0	intron	SYTL3	synaptotagmin like 3 [Source:VGNC Symbol;Acc:VGNC:35547]	9	96514752	96597679	1	9:96556568-96556960	1	0.0051
10	37605050	37605051	19	0.684211	32	0.75	33	0.787879	30	0.533333	28	0.428571	21	0.52381	24	0.291667	15	0.733333	43	0.744186	22	0.409091	23	0.173913	NA	NA	24	0.541667	22	0.318182	32	0.3125	44	0.363636	0.0710088	0.266581	hypermeth	ENSBTAG00000005268	0	exon	PLA2G4D	phospholipase A2 group IVD [Source:VGNC Symbol;Acc:VGNC:32961]	10	37602795	37624778	-1
2	118970788	118970789	11	0	17	0	NA	NA	37	0.945946	27	1	54	0.981481	20	0.75	NA	NA	14	0	22	1	42	0.97619	39	1	68	1	31	1	15	0.933333	54	0.685185	0.0713163	-0.513668	hypometh	ENSBTAG00000044419	-4859		RF00001		2	118975648	118975746	-1	2:118970751-118970878	1	0.0156
27	44364531	44364532	NA	NA	NA	NA	17	1	21	1	36	1	NA	NA	15	1	NA	NA	23	0.956522	NA	NA	35	0.542857	22	0.545455	39	0	43	0.418605	21	1	23	0.869565	0.0719131	0.432032	hypermeth										27:44364377-44364563	1	0.0107
13	76477628	76477629	17	0.294118	16	0.1875	18	0.833333	17	0	21	0.428571	12	0.583333	17	0	15	0.466667	23	0.608696	18	0.944444	12	0.833333	14	0.857143	27	0.814815	35	0.371429	19	0.947368	41	0.512195	0.0719131	-0.350599	hypometh	ENSBTAG00000013336	0	intron	EYA2	EYA transcriptional coactivator and phosphatase 2 [Source:VGNC Symbol;Acc:VGNC:28671]	13	76311439	76487993	1	13:76477329-76477629	1	0.0066
24	50265559	50265560	28	0.964286	23	0.913043	41	0.878049	37	0.918919	23	0.826087	24	0.708333	15	0.6	25	0.84	29	0.793103	20	0.75	15	0.533333	10	0.8	24	0.75	38	0.447368	29	0.724138	42	0.285714	0.0719906	0.246371	hypermeth
14	16298566	16298567	45	0.844444	37	0.72973	47	0.787234	51	0.745098	63	0.666667	58	0.672414	35	0.571429	27	0.888889	38	0.394737	33	0.606061	27	0.518519	34	0.176471	39	0.512821	44	0.0681818	40	0.7	65	0.0769231	0.0726763	0.321757	hypermeth										14:16298409-16298702	1	0.0068
21	60012682	60012683	13	0.461538	12	0.5	17	0.705882	18	0.722222	15	0.866667	14	1	14	0.857143	12	0.583333	31	0.645161	13	0.307692	14	0.214286	12	0.75	16	0.75	20	0.1	16	0.5625	30	0.266667	0.0730527	0.295913	hypermeth
13	76586422	76586423	15	0	20	0	16	0.9375	24	0.458333	25	0.52	38	0.342105	16	0	10	0	23	0.608696	17	0.470588	21	0.380952	20	1	27	1	25	1	28	0.928571	36	0.611111	0.0735414	-0.440303	hypometh	ENSBTAG00000013114	0	intron	ZMYND8	zinc finger MYND-type containing 8 [Source:VGNC Symbol;Acc:VGNC:37206]	13	76501073	76625012	-1
29	47066613	47066614	15	0.866667	21	0.904762	21	0.714286	32	0.90625	15	1	11	0.727273	19	0.842105	10	0.9	25	0.8	23	0.652174	15	0.533333	11	0.818182	22	0.772727	22	0.5	32	0.5	32	0.75	0.0738726	0.210825	hypermeth	ENSBTAG00000015183	0	intron	TPCN2	two pore segment channel 2 [Source:VGNC Symbol;Acc:VGNC:36244]	29	47037688	47067971	1
21	60012882	60012883	25	0.88	22	0.909091	25	0.84	19	0.947368	33	0.848485	38	1	31	0.903226	NA	NA	32	0.71875	19	0.578947	21	0.47619	28	0.75	29	0.827586	26	0.5	40	0.7	42	0.642857	0.0739272	0.225464	hypermeth
29	36116766	36116767	45	0.822222	19	0.947368	30	0.933333	32	0.875	23	0.913043	31	0.870968	27	0.777778	19	0.578947	45	0.8	17	0.882353	19	0.684211	22	0.590909	18	0.611111	35	0.742857	31	0.387097	42	0.52381	0.0752811	0.216817	hypermeth
12	21836947	21836948	20	0.9	20	0.95	26	0.961538	24	1	27	0.62963	18	0.944444	13	1	10	0.9	24	0.458333	19	0	14	0	21	0.47619	33	0.242424	36	0.444444	22	0.545455	35	1	0.0753082	0.453339	hypermeth	ENSBTAG00000011647	5270		SLC25A15	solute carrier family 25 member 15 [Source:VGNC Symbol;Acc:VGNC:54486]	12	21800781	21831677	-1
9	103597912	103597913	11	0	NA	NA	10	0.6	15	0.466667	19	0.947368	NA	NA	15	0.333333	NA	NA	12	0.583333	13	1	14	1	12	1	NA	NA	17	1	12	0.916667	23	1	0.0753082	-0.317211	hypometh										9:103597816-103597994	1	0.0112
X	140351266	140351267	14	0.571429	14	0.357143	NA	NA	18	0.555556	NA	NA	NA	NA	NA	NA	NA	NA	21	0.571429	15	0.466667	14	0.142857	NA	NA	NA	NA	17	0.235294	NA	NA	12	0	0.0754815	0.322301	hypermeth
23	51434257	51434258	24	0.958333	37	0.945946	45	1	43	1	37	1	64	0.953125	35	0.971429	22	1	36	1	23	1	44	1	38	0.394737	38	0.473684	34	0.294118	50	0.44	58	0.482759	0.0761794	0.399911	hypermeth	ENSBTAG00000012058	0	intron	GMDS	GDP-mannose 4,6-dehydratase [Source:VGNC Symbol;Acc:VGNC:55901]	23	51117008	51453402	1
27	228918	228919	20	0.35	10	0.5	13	0.307692	NA	NA	14	0.571429	NA	NA	10	0.2	NA	NA	10	1	NA	NA	NA	NA	NA	NA	13	1	13	1	18	0.888889	22	0.909091	0.0773176	-0.307169	hypometh	ENSBTAG00000008585	0	intron	ARHGEF10	Rho guanine nucleotide exchange factor 10 [Source:VGNC Symbol;Acc:VGNC:26104]	27	219420	264986	1
22	59973600	59973601	14	0.928571	15	0.533333	15	1	17	1	15	0.533333	27	0.925926	25	1	NA	NA	31	0.935484	NA	NA	15	0.533333	13	0.384615	19	0.631579	17	0.941176	33	0	26	0.615385	0.0775539	0.391538	hypermeth	ENSBTAG00000005191	7615		RPN1	ribophorin I [Source:NCBI gene;Acc:507939]	22	59952594	59965985	1
19	55202834	55202835	57	0.54386	43	0.581395	56	0.482143	55	0.0181818	35	0.542857	35	0.971429	29	0.517241	23	0.521739	55	0.4	33	1	37	0.432432	32	1	41	0.682927	38	0.973684	53	1	72	0.986111	0.0775539	-0.357972	hypometh
21	68350118	68350119	19	1	12	0.833333	28	1	20	1	16	0.9375	NA	NA	NA	NA	11	1	NA	NA	12	0.5	13	0.615385	NA	NA	17	0.529412	20	1	13	1	35	0.628571	0.0778865	0.318225	hypermeth
3	120661546	120661547	44	0	29	1	44	0.318182	46	0.391304	24	0.625	25	0.44	27	0.407407	16	0.875	45	0.711111	44	0.977273	27	1	21	0.952381	48	0.979167	36	0.5	28	0.964286	43	0.930233	0.0784947	-0.372313	hypometh	ENSBTAG00000012374	6521		MAB21L4	mab-21 like 4 [Source:VGNC Symbol;Acc:VGNC:52718]	3	120647666	120655025	-1
18	38327310	38327311	NA	NA	NA	NA	23	0.913043	20	0.85	NA	NA	NA	NA	17	0.823529	NA	NA	17	0.588235	18	0.666667	NA	NA	NA	NA	NA	NA	14	0.357143	18	0.277778	25	0.56	0.0784947	0.311354	hypermeth	ENSBTAG00000014636	0	exon	ZFHX3	zinc finger homeobox 3 [Source:VGNC Symbol;Acc:VGNC:37157]	18	38325141	38491680	1
6	14243796	14243797	14	0.642857	NA	NA	26	0.730769	19	0.894737	18	0.888889	22	0.909091	15	0.666667	13	0.846154	16	0.6875	19	0.526316	14	0.571429	NA	NA	20	0.85	16	0.375	13	0.461538	42	0.309524	0.0792362	0.258389	hypermeth	ENSBTAG00000015259	-5249		NEUROG2	neurogenin 2 [Source:VGNC Symbol;Acc:VGNC:32022]	6	14249046	14250538	1
9	93705245	93705246	NA	NA	NA	NA	15	0.8	15	0.733333	10	0.5	NA	NA	NA	NA	NA	NA	12	0.833333	NA	NA	10	0.8	NA	NA	10	0.5	11	0.181818	13	0.538462	25	0.16	0.0797757	0.308175	hypermeth
17	71711378	71711379	29	1	26	0.961538	26	0.961538	21	0.952381	22	1	21	1	14	1	10	1	20	0.95	16	0.3125	20	0.3	32	0.4375	28	0.321429	26	0.961538	24	1	24	0.916667	0.0805618	0.3688	hypermeth	ENSBTAG00000002770	0	tss	TCN2	transcobalamin 2 [Source:VGNC Symbol;Acc:VGNC:35699]	17	71711466	71727449	1
3	119277439	119277440	NA	NA	13	1	NA	NA	20	1	17	0.882353	18	1	NA	NA	10	0.9	NA	NA	39	0.358974	27	1	NA	NA	44	0	20	0	NA	NA	NA	NA	0.0807713	0.606204	hypermeth	ENSBTAG00000017764	0	intron	HDAC4	histone deacetylase 4 [Source:VGNC Symbol;Acc:VGNC:50611]	3	118937215	119412428	-1
5	109332379	109332380	28	0.607143	19	0.421053	41	0.902439	26	0.5	31	0.677419	15	0.4	19	0.526316	13	0.846154	37	0.567568	33	0.212121	14	0.0714286	12	0.416667	30	0.3	43	0.209302	27	0.592593	47	0.446809	0.0807713	0.284985	hypermeth	ENSBTAG00000010660	0	intron	CACNA1C	calcium voltage-gated channel subunit alpha1 C [Source:HGNC Symbol;Acc:HGNC:1390]	5	109152548	109417890	1
X	128820959	128820960	13	0.846154	NA	NA	NA	NA	24	0.625	NA	NA	NA	NA	11	0.636364	NA	NA	19	0.736842	13	1	14	0.928571	NA	NA	NA	NA	14	0.928571	14	0.928571	22	1	0.0807713	-0.293443	hypometh	ENSBTAG00000015204	0	utr3	SMPX	small muscle protein X-linked [Source:VGNC Symbol;Acc:VGNC:50572]	X	128771954	128825159	1	x:128820929-128821021	1	0.0215
2	136613408	136613409	50	0.36	34	0.441176	57	0.526316	46	0.391304	42	0.642857	28	0.321429	27	0.62963	27	0.62963	39	0.282051	37	0.324324	41	0.243902	30	0.166667	37	0.297297	37	0.216216	41	0.317073	61	0.114754	0.0808621	0.227599	hypermeth	ENSBTAG00000034680	0	intron	FAM131C	family with sequence similarity 131 member C [Source:VGNC Symbol;Acc:VGNC:28729]	2	136610244	136617316	1
8	83722047	83722048	12	1	10	0.8	18	0.888889	23	0.956522	21	0.904762	25	0.56	21	1	NA	NA	26	0.730769	NA	NA	12	0.833333	16	0.625	15	0.866667	27	0.37037	30	0.6	53	0.415094	0.0808621	0.251778	hypermeth
18	8304170	8304171	67	0.701493	28	0.857143	51	0.862745	59	0.457627	39	0.641026	37	0.540541	51	0.588235	23	0.73913	58	0.568966	43	0.255814	50	0.4	41	0.585366	67	0.432836	49	0.183673	39	0.435897	64	0.5625	0.0808621	0.2452	hypermeth
19	7732766	7732767	NA	NA	22	1	18	0.944444	15	0.866667	23	0.73913	NA	NA	10	0.7	10	0.9	32	0.84375	NA	NA	NA	NA	13	0.769231	NA	NA	24	0.291667	24	0.708333	32	0.53125	0.0808621	0.2999	hypermeth
19	62917466	62917467	23	0.869565	20	0.95	12	0.833333	22	0.681818	21	0.571429	17	0.705882	27	0.740741	NA	NA	19	0.736842	22	0.545455	14	0.428571	15	0.733333	16	0.6875	24	0.375	18	0.555556	26	0.5	0.0808621	0.227982	hypermeth										19:62917422-62917482	1	0.0328
25	26394099	26394100	11	0.909091	11	1	25	0.8	16	0.875	10	1	NA	NA	12	1	12	0.833333	12	0.916667	16	0.4375	NA	NA	14	0.857143	NA	NA	18	0.666667	13	0.615385	32	0.71875	0.0808621	0.240795	hypermeth	ENSBTAG00000008631	0	exon	CORO1A	coronin 1A [Source:VGNC Symbol;Acc:VGNC:27620]	25	26392492	26397916	-1
13	81789783	81789784	13	0.538462	10	0.9	14	1	15	0.133333	24	0.541667	11	1	19	0.526316	12	1	27	0.555556	17	1	14	1	12	1	25	1	20	0.9	23	0.956522	25	1	0.0808621	-0.303274	hypometh
22	7010184	7010185	NA	NA	21	0	15	1	19	0.526316	21	0.571429	22	0.363636	22	1	NA	NA	22	0.409091	NA	NA	21	0.952381	17	0.941176	27	1	17	0.529412	19	1	41	0.97561	0.0808621	-0.350084	hypometh	ENSBTAG00000019526	0	intron	CMTM6	CKLF like MARVEL transmembrane domain containing 6 [Source:VGNC Symbol;Acc:VGNC:27486]	22	7001971	7024065	-1
27	18941645	18941646	13	0.846154	21	0.857143	NA	NA	13	0.769231	14	1	26	0.653846	20	0.8	NA	NA	17	0.705882	10	0.4	11	0.454545	19	0.894737	NA	NA	21	0.666667	23	0.565217	29	0.275862	0.0817314	0.264852	hypermeth	ENSBTAG00000010372	0	intron	MTMR7	myotubularin related protein 7 [Source:VGNC Symbol;Acc:VGNC:31745]	27	18914043	19014503	1
X	28275449	28275450	NA	NA	13	0.538462	11	0.636364	11	0.363636	NA	NA	NA	NA	12	0.583333	NA	NA	17	0.529412	12	0.333333	NA	NA	NA	NA	13	0.307692	NA	NA	10	0.2	11	0.0909091	0.0817314	0.291162	hypermeth										x:28274471-28278836	1	0.0005
29	48614559	48614560	29	0.0344828	26	0.269231	44	0.5	40	0.6	30	0.233333	14	0	20	0.2	28	0	46	0.478261	31	0.451613	17	0.882353	20	0.6	34	0.676471	36	0.638889	28	0.464286	46	0.5	0.0817314	-0.317426	hypometh
19	39355424	39355425	NA	NA	12	0.583333	15	1	10	0.4	16	0.5	NA	NA	14	0.714286	NA	NA	11	0.818182	NA	NA	NA	NA	NA	NA	16	0.5	20	0.25	15	0.666667	22	0.363636	0.0817864	0.282047	hypermeth	ENSBTAG00000014199	0	intron	TBX21	T-box 21 [Source:VGNC Symbol;Acc:VGNC:35668]	19	39351741	39363523	-1	19:39355405-39355505	1	0.0198
22	17606748	17606749	25	0.52	24	0.666667	26	0.423077	45	0.466667	32	0.4375	21	0.619048	26	0.769231	14	0.785714	27	0.62963	21	0.380952	16	0.3125	12	0.416667	27	0.333333	30	0.3	17	0.411765	52	0.269231	0.0824847	0.242281	hypermeth	ENSBTAG00000004685	0	intron	SRGAP3	SLIT-ROBO Rho GTPase activating protein 3 [Source:VGNC Symbol;Acc:VGNC:35279]	22	17372630	17613438	1
22	54389925	54389926	11	0.909091	18	0.888889	NA	NA	16	0.5	15	0.666667	19	0.736842	16	0.4375	NA	NA	NA	NA	NA	NA	23	0.434783	10	0.5	NA	NA	NA	NA	20	0.4	25	0.32	0.0833223	0.26793	hypermeth	ENSBTAG00000007315	0	intron	LARS2	leucyl-tRNA synthetase 2, mitochondrial [Source:VGNC Symbol;Acc:VGNC:30796]	22	54368494	54518600	-1
10	37605150	37605151	19	0.736842	32	0.75	32	0.84375	30	0.566667	27	0.296296	20	0.45	24	0.375	15	0.666667	18	0.5	21	0.285714	22	0.0909091	NA	NA	24	0.375	22	0.272727	32	0.40625	44	0.340909	0.0834536	0.27209	hypermeth	ENSBTAG00000005268	0	exon	PLA2G4D	phospholipase A2 group IVD [Source:VGNC Symbol;Acc:VGNC:32961]	10	37602795	37624778	-1
14	115529	115530	14	0.857143	NA	NA	18	0.833333	NA	NA	13	0.769231	NA	NA	11	1	NA	NA	15	0.866667	12	0.583333	NA	NA	NA	NA	10	0.8	13	0.384615	11	0.454545	15	0.6	0.0834536	0.271253	hypermeth
26	39783370	39783371	27	0.851852	NA	NA	21	0.809524	NA	NA	21	0.857143	NA	NA	NA	NA	10	0.8	14	0.785714	19	0.736842	NA	NA	NA	NA	16	0.3125	11	0.727273	NA	NA	36	0.527778	0.0834536	0.277045	hypermeth	ENSBTAG00000007981	0	intron	GRK5	G protein-coupled receptor kinase 5 [Source:VGNC Symbol;Acc:VGNC:29656]	26	39702550	39930993	1	26:39783360-39783408	1	0.0408
5	73874440	73874441	17	0.588235	16	0.75	43	0.860465	23	0.73913	19	0.684211	12	0.666667	19	0.526316	15	0.866667	23	0.652174	13	0.538462	13	0.461538	13	0.615385	17	0.647059	22	0.363636	21	0.380952	34	0.441176	0.0841142	0.229719	hypermeth	ENSBTAG00000010533	0	exon	HMGXB4	HMG-box containing 4 [Source:VGNC Symbol;Acc:VGNC:29883]	5	73871653	73901151	1
X	140351142	140351143	14	0.785714	14	0.642857	NA	NA	18	0.555556	NA	NA	NA	NA	NA	NA	NA	NA	21	0.666667	15	0.666667	14	0.214286	NA	NA	NA	NA	17	0.411765	NA	NA	12	0.0833333	0.0843256	0.339185	hypermeth
21	60012692	60012693	43	0.465116	42	0.380952	41	0.634146	58	0.810345	47	0.680851	44	0.954545	34	0.705882	28	0.571429	70	0.642857	30	0.333333	36	0.138889	37	0.540541	63	0.666667	49	0.122449	36	0.416667	66	0.257576	0.085341	0.294598	hypermeth
22	17606700	17606701	19	0.210526	21	0.47619	22	0.363636	32	0.375	26	0.307692	17	0.764706	19	0.578947	13	0.769231	19	0.736842	13	0.384615	14	0.0714286	11	0.363636	17	0.176471	28	0.142857	12	0.416667	44	0.159091	0.085341	0.269497	hypermeth	ENSBTAG00000004685	0	intron	SRGAP3	SLIT-ROBO Rho GTPase activating protein 3 [Source:VGNC Symbol;Acc:VGNC:35279]	22	17372630	17613438	1
8	1531695	1531696	10	0.4	12	0.416667	20	0.85	13	0.923077	15	1	NA	NA	12	0.5	NA	NA	15	0.866667	18	0.277778	NA	NA	10	0.2	13	0.692308	17	0.352941	NA	NA	29	0.37931	0.0853923	0.292192	hypermeth	ENSBTAG00000020132	0	intron	HPF1	histone PARylation factor 1 [Source:VGNC Symbol;Acc:VGNC:56972]	8	1507917	1533257	-1	8:1531669-1531736	1	0.0294
13	11431054	11431055	NA	NA	11	0.636364	10	1	16	0.75	NA	NA	26	0.5	NA	NA	NA	NA	NA	NA	NA	NA	18	0.388889	24	0.333333	24	0.708333	22	0.363636	33	0.151515	26	0.461538	0.0853923	0.308872	hypermeth	ENSBTAG00000040046	0	intron			13	11392653	11438397	1
14	39708566	39708567	28	0.964286	11	0.727273	27	1	18	0.944444	17	1	14	1	18	1	16	1	22	0.727273	16	0.5625	13	0.615385	23	0.478261	17	0.176471	21	0.904762	14	1	35	0	0.0853923	0.404702	hypermeth	ENSBTAG00000008842	0	intron	JPH1	junctophilin 1 [Source:VGNC Symbol;Acc:VGNC:30380]	14	39633189	39725607	-1	14:39708506-39708707	1	0.0099
X	140351256	140351257	14	0.642857	14	0.428571	NA	NA	18	0.555556	NA	NA	NA	NA	NA	NA	NA	NA	21	0.47619	15	0.333333	14	0.0714286	NA	NA	NA	NA	17	0.235294	NA	NA	12	0.166667	0.0853923	0.301528	hypermeth
5	106963674	106963675	20	0.55	NA	NA	25	0.52	NA	NA	14	0	NA	NA	12	0	15	0	17	0.470588	19	0.631579	NA	NA	NA	NA	NA	NA	12	1	23	0.478261	34	0.588235	0.0853923	-0.35805	hypometh										5:106963497-106963687	1	0.0105
22	59036726	59036727	30	0	22	0.954545	35	0.485714	24	0.375	17	0.470588	13	0.307692	16	0.5	15	1	23	0.913043	18	0.944444	20	1	NA	NA	25	0.56	21	1	22	1	31	1	0.0853923	-0.365657	hypometh	ENSBTAG00000004014	0	intron	FBLN2	fibulin 2 [Source:VGNC Symbol;Acc:VGNC:28882]	22	58990282	59038424	-1
17	71460741	71460742	27	0.592593	23	0.521739	33	0.545455	41	1	28	0.607143	21	0.571429	23	0.956522	16	0.375	32	1	18	1	18	1	25	1	32	0.90625	22	1	21	1	45	1	0.085458	-0.291234	hypometh	ENSBTAG00000018086	0	exon	TBC1D10A	TBC1 domain family member 10A [Source:VGNC Symbol;Acc:VGNC:53923]	17	71459718	71470126	-1
6	47067267	47067268	NA	NA	14	1	17	0.882353	13	0.846154	14	1	NA	NA	12	1	NA	NA	NA	NA	11	0.454545	NA	NA	NA	NA	17	0.411765	12	0.916667	16	0.9375	23	0.434783	0.085553	0.292629	hypermeth
2	135074948	135074949	15	0.933333	NA	NA	21	0.809524	11	0.818182	18	0.833333	NA	NA	15	0.866667	10	0.6	24	0.833333	14	0.857143	10	0.6	NA	NA	NA	NA	20	0.55	20	0.3	21	0.619048	0.0855606	0.245814	hypermeth
2	136701235	136701236	25	0.8	15	0.933333	31	0.709677	22	0.818182	27	0.925926	16	0.625	16	0.75	15	1	32	0.90625	28	0.75	10	0.6	13	0.384615	13	0.846154	38	0.684211	30	0.4	27	0.555556	0.0855606	0.225533	hypermeth										2:136701077-136701716	1	0.0031
3	120563780	120563781	69	0.971014	45	0.511111	42	0.97619	54	0.37037	41	1	24	1	26	1	24	1	49	1	30	0.333333	21	1	24	0	61	0.52459	45	0.533333	29	0.448276	35	0.428571	0.0859357	0.394844	hypermeth	ENSBTAG00000011538	0	intron	KIF1A	kinesin family member 1A [Source:VGNC Symbol;Acc:VGNC:30590]	3	120502458	120608549	-1
16	3063906	3063907	31	0.677419	24	0.791667	18	0	24	0.541667	22	0	26	0.961538	17	0	17	0.647059	44	0.931818	15	0.733333	17	0.882353	33	0.878788	32	1	38	0.921053	43	1	56	0.928571	0.0860026	-0.404958	hypometh
2	136613164	136613165	23	0.434783	NA	NA	NA	NA	20	0.4	16	0.8125	NA	NA	NA	NA	13	0.538462	27	0.37037	11	0.181818	16	0.125	10	0.2	NA	NA	NA	NA	24	0.375	38	0.0526316	0.0868607	0.295272	hypermeth	ENSBTAG00000034680	0	intron	FAM131C	family with sequence similarity 131 member C [Source:VGNC Symbol;Acc:VGNC:28729]	2	136610244	136617316	1	2:136613126-136613233	1	0.0185
2	136700764	136700765	NA	NA	16	0.875	30	0.266667	23	0.608696	30	0.8	NA	NA	18	0.777778	14	0.857143	23	0.826087	16	0.3125	NA	NA	18	0.277778	14	0.571429	22	0.636364	21	0.47619	32	0.34375	0.0868607	0.268295	hypermeth
5	118188893	118188894	NA	NA	NA	NA	13	1	16	0.5	22	1	10	1	NA	NA	NA	NA	NA	NA	12	0	NA	NA	NA	NA	15	0.266667	12	1	NA	NA	13	0	0.0868607	0.488341	hypermeth	ENSBTAG00000012291	0	intron	TBC1D22A	TBC1 domain family member 22A [Source:VGNC Symbol;Acc:VGNC:35636]	5	118086468	118343833	1
15	82546834	82546835	20	0.8	12	0.833333	22	0.909091	NA	NA	33	0.818182	NA	NA	19	0.684211	NA	NA	NA	NA	NA	NA	NA	NA	19	0.736842	20	0.75	24	0.375	48	0.604167	57	0.403509	0.0868607	0.261014	hypermeth										15:82546675-82546834	0.5	0.0062
16	81478322	81478323	35	0.714286	24	0.541667	35	0.657143	38	0.578947	18	0.944444	15	0.466667	17	0.823529	18	1	23	0.73913	27	0.333333	16	0.75	14	0.5	16	0.125	23	0.608696	21	0.47619	32	0.40625	0.0868607	0.255669	hypermeth	ENSBTAG00000047491	0	intron	CACNA1S	calcium voltage-gated channel subunit alpha1 S [Source:HGNC Symbol;Acc:HGNC:1397]	16	81471758	81527931	-1
23	15506060	15506061	25	0.52	18	0.5	34	0.764706	26	0.846154	25	0.36	22	0.727273	12	0.583333	12	0.75	25	0.72	14	0.357143	13	0.230769	15	0.733333	19	0.368421	26	0.346154	19	0.368421	32	0.375	0.0868607	0.248325	hypermeth	ENSBTAG00000012384	-1427		TFEB	transcription factor EB [Source:VGNC Symbol;Acc:VGNC:35788]	23	15507488	15514052	-1
24	59355355	59355356	17	1	NA	NA	18	0.944444	12	0.916667	22	0.636364	11	1	15	0.866667	NA	NA	22	1	17	0.823529	16	0.5625	15	0.666667	16	0.8125	30	0.666667	16	0.875	34	0.441176	0.0868607	0.228336	hypermeth										24:59354934-59355572	1	0.0031
18	25073939	25073940	24	0.291667	22	0.181818	39	0	NA	NA	19	0.315789	17	0.529412	23	0.26087	15	0.6	26	0.153846	11	1	22	1	14	1	10	1	25	0.28	21	0.952381	43	0.302326	0.0868607	-0.429244	hypometh
11	103363856	103363857	53	0.622642	39	0.666667	35	0.828571	53	0.660377	22	0.954545	38	0.605263	30	0.733333	16	0.8125	49	0.632653	24	0.458333	26	0.461538	30	0.7	42	0.666667	56	0.410714	50	0.46	60	0.25	0.0870332	0.229063	hypermeth
20	4930359	4930360	NA	NA	NA	NA	18	0.888889	27	0.962963	16	0.8125	12	0.75	NA	NA	12	1	19	0.842105	NA	NA	15	0.6	15	0.866667	12	0.833333	19	0.421053	19	0.789474	29	0.310345	0.0870332	0.273822	hypermeth
11	5985203	5985204	12	0.416667	NA	NA	23	0.521739	NA	NA	18	0.444444	NA	NA	14	1	10	0.5	16	1	12	1	NA	NA	NA	NA	16	1	16	0.9375	11	1	14	1	0.0870332	-0.294572	hypometh	ENSBTAG00000019697	0	intron	NPAS2	neuronal PAS domain protein 2 [Source:VGNC Symbol;Acc:VGNC:32190]	11	5907340	6000528	1
17	71420379	71420380	45	0.622222	41	0.560976	60	0.516667	63	0.984127	42	0.52381	39	0.435897	33	0.939394	25	0.48	51	1	32	0.96875	57	0.964912	49	0.979592	45	1	55	0.981818	55	0.945455	47	1	0.0870332	-0.301076	hypometh	ENSBTAG00000007424	2213		LIF	LIF, interleukin 6 family cytokine [Source:VGNC Symbol;Acc:VGNC:30880]	17	71413855	71418166	-1
18	8304194	8304195	37	0.783784	22	0.954545	28	0.928571	41	0.536585	29	0.758621	27	0.777778	33	0.666667	16	0.8125	NA	NA	27	0.296296	33	0.666667	31	0.612903	39	0.589744	31	0.0645161	28	0.535714	41	0.585366	0.0870469	0.284348	hypermeth
3	120689466	120689467	23	0.391304	24	0.958333	14	1	33	0.424242	28	0.321429	29	0.965517	39	0.461538	NA	NA	31	0.516129	15	0.933333	24	0.958333	18	1	27	1	30	1	46	0.978261	23	0.956522	0.0870469	-0.321765	hypometh	ENSBTAG00000005168	0	exon	CROCC2	ciliary rootlet coiled-coil, rootletin family member 2 [Source:VGNC Symbol;Acc:VGNC:53860]	3	120676094	120714918	1
18	63377952	63377953	14	0	14	0	17	0	17	0.529412	14	0	15	0	NA	NA	11	0.545455	16	0	21	0.619048	11	0.181818	11	0.545455	14	0.142857	16	0.5625	13	1	NA	NA	0.0870469	-0.383382	hypometh	ENSBTAG00000006487	-3463		RPS9	ribosomal protein S9 [Source:VGNC Symbol;Acc:VGNC:34152]	18	63381416	63388728	-1
11	4635899	4635900	41	0.731707	34	0.852941	41	0.878049	41	0.682927	38	0.684211	50	0.68	29	0.482759	19	0.894737	63	0.253968	26	0.269231	35	0.228571	29	0.586207	43	0.651163	39	0.461538	36	0.361111	71	0.253521	0.0877553	0.272677	hypermeth	ENSBTAG00000012449	0	intron			11	4632101	4685312	-1
29	51432095	51432096	49	0.795918	29	1	28	0.964286	28	0.892857	27	0.851852	38	0.921053	32	1	10	1	31	0.774194	17	0.470588	27	0.777778	31	0.967742	52	0.519231	32	0.375	35	0.742857	47	0.446809	0.0877553	0.289811	hypermeth	ENSBTAG00000008274	0	intron			29	51371105	51461957	-1
7	22458813	22458814	35	0.857143	16	0.9375	27	0.962963	36	0.805556	35	0.828571	19	0.736842	18	0.833333	14	0.857143	35	0.857143	19	0.736842	25	0.72	17	0.647059	30	0.633333	35	0.514286	30	0.666667	38	0.631579	0.0878876	0.207568	hypermeth	ENSBTAG00000000718	0	intron	TMPRSS9	transmembrane serine protease 9 [Source:VGNC Symbol;Acc:VGNC:36145]	7	22458603	22488765	-1
16	3604973	3604974	12	0.833333	10	0.6	16	0	13	0.923077	12	0.416667	NA	NA	12	0.416667	NA	NA	10	1	16	1	11	0.727273	11	1	13	1	15	1	11	1	21	1	0.0878876	-0.339096	hypometh	ENSBTAG00000012774	0	utr5	RAB7B	RAB7B, member RAS oncogene family [Source:VGNC Symbol;Acc:VGNC:33661]	16	3574454	3605372	-1
22	6249331	6249332	31	0.774194	17	0.0588235	13	0	20	0	18	0	18	0.0555556	NA	NA	13	0.769231	27	0.703704	19	0.631579	14	0.5	27	0.555556	19	0.736842	30	0.7	24	1	40	0.975	0.0878876	-0.43439	hypometh	ENSBTAG00000009194	0	intron	OSBPL10	oxysterol binding protein like 10 [Source:VGNC Symbol;Acc:VGNC:32458]	22	6205667	6292521	-1
4	118777802	118777803	18	0.277778	12	0.25	27	0.407407	25	0.32	16	1	21	0.285714	25	0.32	NA	NA	31	0.451613	NA	NA	20	0.9	NA	NA	20	0.25	16	1	20	1	NA	NA	0.0881559	-0.370512	hypometh
18	39806654	39806655	28	1	18	1	30	0.933333	20	0.95	25	0.92	NA	NA	17	0.882353	16	1	24	0.916667	22	0.863636	16	0.875	15	0.866667	24	0.875	21	0.571429	20	0.7	51	0.568627	0.0887881	0.20622	hypermeth	ENSBTAG00000001075	-2072		CALB2	calbindin 2 [Source:VGNC Symbol;Acc:VGNC:26701]	18	39808727	39838373	-1
18	63220131	63220132	26	0.923077	19	0.947368	NA	NA	49	0.959184	NA	NA	37	0.783784	18	0.444444	15	0.733333	NA	NA	44	0.659091	39	0.564103	20	0.6	31	0.645161	20	0.55	40	0.6	32	0.34375	0.0887881	0.241931	hypermeth	ENSBTAG00000037830	4226				18	63213694	63215905	1	18:63220131-63220298	1	0.0119
14	5263890	5263891	NA	NA	13	0.923077	NA	NA	14	0.642857	NA	NA	21	0.428571	NA	NA	NA	NA	12	0.5	NA	NA	10	1	NA	NA	NA	NA	19	1	11	0.454545	16	1	0.0887881	-0.275823	hypometh	ENSBTAG00000015374	0	exon	COL22A1	collagen type XXII alpha 1 chain [Source:VGNC Symbol;Acc:VGNC:27563]	14	5154763	5353760	1
3	120506870	120506871	30	0	22	0.909091	19	1	43	0.511628	15	0.333333	29	0.448276	21	0.761905	NA	NA	41	0.365854	15	0.866667	24	0.916667	15	1	26	1	23	1	40	0.6	30	0.933333	0.0889533	-0.343742	hypometh	ENSBTAG00000011538	0	intron	KIF1A	kinesin family member 1A [Source:VGNC Symbol;Acc:VGNC:30590]	3	120502458	120608549	-1
2	24315998	24315999	56	0.678571	26	0.769231	39	0.846154	46	0.869565	51	0.705882	50	0.46	26	0.615385	27	0.814815	55	0.763636	33	0.484848	30	0.7	25	0.68	46	0.608696	38	0.263158	31	0.387097	80	0.2875	0.0896931	0.244213	hypermeth										2:24315916-24316095	1	0.0111
19	25238380	25238381	18	0.944444	17	1	30	1	21	1	NA	NA	NA	NA	17	0.941176	10	0.8	29	1	19	0.578947	13	0	12	0.583333	21	0.52381	18	0.888889	NA	NA	20	1	0.0896931	0.340951	hypermeth	ENSBTAG00000016316	0	intron	ZZEF1	zinc finger ZZ-type and EF-hand domain containing 1 [Source:VGNC Symbol;Acc:VGNC:37396]	19	25230019	25322722	-1
22	60633776	60633777	25	0	15	0.466667	22	0.0454545	23	0	26	0	NA	NA	15	0.4	14	0.357143	18	0	16	0.625	10	0.1	13	1	16	0.375	22	0.5	NA	NA	24	0.333333	0.0903253	-0.350939	hypometh
16	65971120	65971121	NA	NA	12	1	NA	NA	25	0.76	19	1	29	1	17	1	NA	NA	11	0.909091	12	0.583333	NA	NA	17	0.588235	23	0.782609	37	0.783784	27	0.333333	37	0.594595	0.0903842	0.27089	hypermeth	ENSBTAG00000028988	4241		RF00001		16	65966751	65966879	-1	16:65971023-65971342	1	0.0062
29	9770027	9770028	23	0.782609	19	1	28	0.857143	33	0.787879	27	0.888889	21	0.952381	25	0.92	13	0.923077	38	1	11	0.545455	26	0.653846	19	0.526316	32	0.84375	34	0.676471	28	0.857143	24	0.458333	0.0903842	0.23223	hypermeth										29:9769958-9770101	1	0.0139
17	45760046	45760047	49	0.959184	32	0.9375	57	1	39	0.871795	57	0.964912	26	0.884615	31	1	30	0.933333	58	0.913793	50	0.96	18	0.388889	33	0	26	0.538462	47	0	37	0.945946	64	0.53125	0.0906847	0.458573	hypermeth
2	136747856	136747857	18	0.722222	NA	NA	13	0.538462	14	0.642857	NA	NA	11	0.363636	17	0.764706	13	1	17	0.647059	16	0.3125	NA	NA	17	0.294118	NA	NA	20	0.6	13	0.461538	19	0.263158	0.0908375	0.262995	hypermeth
7	111754198	111754199	10	0.5	NA	NA	25	0.76	NA	NA	20	0.75	NA	NA	14	0.714286	18	0.888889	18	0.611111	22	0.545455	NA	NA	NA	NA	13	0.538462	11	0.454545	13	0.461538	30	0.466667	0.0908375	0.239253	hypermeth
18	63208968	63208969	22	0.863636	NA	NA	NA	NA	54	0.648148	NA	NA	17	0.647059	21	0.666667	15	0.8	NA	NA	13	0.692308	49	0.387755	15	0.6	28	0.571429	41	0.585366	56	0.428571	42	0.428571	0.0908375	0.236688	hypermeth	ENSBTAG00000026944	0	exon			18	63205613	63209078	1
23	32532383	32532384	15	0.933333	20	0.95	20	0.7	21	0.809524	42	0.952381	13	0.923077	15	0.866667	NA	NA	22	0.636364	16	0.75	NA	NA	NA	NA	NA	NA	31	0.741935	15	0.466667	40	0.35	0.0945859	0.286964	hypermeth
5	120547300	120547301	47	0.659574	31	0.548387	39	0.948718	54	0.592593	48	1	31	0.516129	36	0.916667	32	0.9375	57	0	24	0	37	0.513514	18	0	30	0	38	0.605263	50	0	51	0	0.0946008	0.505333	hypermeth
13	79441705	79441706	NA	NA	18	0.944444	17	1	NA	NA	14	1	20	1	13	1	10	1	11	1	NA	NA	14	0.642857	12	1	13	0.461538	17	1	22	0.363636	12	0.5	0.0946008	0.303625	hypermeth	ENSBTAG00000021601	0	intron	PARD6B	par-6 family cell polarity regulator beta [Source:VGNC Symbol;Acc:VGNC:32584]	13	79433478	79448501	1	13:79441399-79441748	1	0.0057
17	66595524	66595525	37	0.675676	23	0.782609	38	0.394737	39	0.25641	28	0.821429	29	0.310345	26	0.576923	36	0.611111	40	0.275	18	0.444444	27	0.185185	24	0.166667	43	0.209302	33	0.0909091	25	0.48	41	0.121951	0.0950421	0.283273	hypermeth	ENSBTAG00000031849	2409		TMEM119	transmembrane protein 119 [Source:VGNC Symbol;Acc:VGNC:35955]	17	66586628	66593115	1
24	56370157	56370158	23	0.869565	28	0.964286	37	0.945946	NA	NA	37	0.675676	NA	NA	21	0.761905	22	0.954545	34	0.911765	13	0.692308	18	0.5	16	0.75	NA	NA	21	0.0952381	33	0.757576	31	0.709677	0.0950421	0.280779	hypermeth
24	61997810	61997811	17	0.470588	12	0.416667	11	0.545455	18	0.444444	22	0.5	31	0.354839	20	0.4	12	0.583333	24	0.916667	23	0.434783	21	0.0952381	22	0.227273	13	0.538462	23	0.0869565	29	0.241379	27	0.148148	0.0950421	0.272248	hypermeth	ENSBTAG00000019302	0	intron	BCL2	BCL2, apoptosis regulator [Source:VGNC Symbol;Acc:VGNC:26445]	24	61914152	62105526	-1
16	50630204	50630205	NA	NA	NA	NA	27	0.925926	11	0.454545	NA	NA	NA	NA	11	1	NA	NA	18	0.944444	16	0.5625	NA	NA	NA	NA	17	0.588235	14	0.428571	11	0.272727	19	1	0.0966416	0.300764	hypermeth	ENSBTAG00000005812	0	intron	TP73	tumor protein p73 [Source:VGNC Symbol;Acc:VGNC:36241]	16	50596706	50646330	-1
4	95434855	95434856	26	0.692308	23	0.913043	34	0.794118	28	0.821429	NA	NA	NA	NA	15	0.466667	NA	NA	35	0.571429	26	0.5	21	0.571429	30	0.5	NA	NA	32	0.3125	24	0.416667	38	0.526316	0.0972176	0.246895	hypermeth
8	113307833	113307834	34	1	29	1	35	0.571429	31	0.967742	35	0.971429	21	0.952381	27	1	23	1	39	0.974359	18	0.555556	23	1	20	0.95	38	0.631579	31	0.580645	34	0.617647	44	0.5	0.0972176	0.252647	hypermeth
27	42809320	42809321	34	0.529412	33	0.727273	53	0.641509	45	0.688889	30	0.5	55	0.963636	40	0.175	22	0.5	60	0.5	44	0.204545	30	0.1	27	0.0740741	48	0.125	46	0.152174	49	0.55102	77	0.480519	0.0972176	0.331823	hypermeth
12	71941222	71941223	11	0.181818	16	0.4375	NA	NA	NA	NA	NA	NA	21	0.285714	NA	NA	NA	NA	18	0.277778	NA	NA	19	0.894737	14	0.428571	15	0.733333	14	0.857143	10	0.7	23	0.391304	0.0972176	-0.301683	hypometh	ENSBTAG00000047383	0	exon			12	71822642	71987841	-1
14	3251185	3251186	26	0.153846	11	1	26	0.0384615	40	0.125	21	0.238095	18	0.944444	10	0.9	NA	NA	NA	NA	NA	NA	10	1	13	0.923077	12	1	NA	NA	13	1	NA	NA	0.0972176	-0.404763	hypometh
14	4862149	4862150	10	0.7	NA	NA	17	0	25	0.92	18	0.444444	19	0.578947	19	0.578947	14	0.785714	29	0.586207	23	0.521739	21	0.857143	14	1	18	0.944444	37	0.918919	26	0.846154	38	0.947368	0.0972176	-0.284013	hypometh
26	45653995	45653996	33	0.242424	19	0.631579	30	0.533333	29	0	33	0	14	0.285714	38	0.421053	19	0	25	0.44	23	0.695652	14	0.428571	16	0.875	37	0.513514	28	0.357143	37	0.972973	41	0.97561	0.0973151	-0.406722	hypometh	ENSBTAG00000005791	0	utr5	UROS	uroporphyrinogen III synthase [Source:VGNC Symbol;Acc:VGNC:36702]	26	45635844	45660024	-1	26:45653872-45654016	1	0.0138
24	61998698	61998699	31	0.677419	19	1	37	0.621622	26	0.807692	31	0.806452	21	0.714286	25	0.84	16	0.9375	34	0.882353	24	0.666667	27	0.444444	14	0.928571	18	0.722222	29	0.344828	20	0.6	42	0.404762	0.0976323	0.236877	hypermeth	ENSBTAG00000019302	0	intron	BCL2	BCL2, apoptosis regulator [Source:VGNC Symbol;Acc:VGNC:26445]	24	61914152	62105526	-1
13	73739053	73739054	18	0.444444	15	0.466667	32	0.40625	36	0	24	0.583333	14	0.642857	14	0	17	0.941176	27	0	15	1	12	0.833333	15	0.6	15	0.933333	14	0.428571	22	0.636364	35	1	0.0979288	-0.394578	hypometh	ENSBTAG00000042131	0	promoter	RF00493		13	73738218	73738289	-1	13:73739003-73739074	1	0.0278
3	118221402	118221403	34	0.558824	22	0.954545	27	1	33	0.454545	NA	NA	NA	NA	24	0.666667	17	0.882353	20	0.45	18	1	NA	NA	13	1	33	1	NA	NA	29	1	33	0.939394	0.0980297	-0.279292	hypometh	ENSBTAG00000045685	0	exon		period circadian regulator 2 [Source:NCBI gene;Acc:512237]	3	118208054	118223089	1
17	73213249	73213250	14	0.571429	21	0.857143	26	0.730769	11	0.727273	15	0.733333	25	0.8	26	0.730769	11	0.727273	21	0.666667	13	0.846154	17	0.941176	20	0.85	22	0.954545	27	0.962963	33	0.878788	29	0.965517	0.0982468	-0.183924	hypometh	ENSBTAG00000006108	-3572		MMP11	matrix metallopeptidase 11 [Source:VGNC Symbol;Acc:VGNC:31517]	17	73216822	73220883	1
9	45228941	45228942	NA	NA	11	0.636364	NA	NA	13	0.538462	21	0	24	0.5	24	0.458333	12	1	17	1	NA	NA	16	0.9375	NA	NA	21	0.380952	22	1	24	1	34	1	0.0993618	-0.380243	hypometh	ENSBTAG00000016281	0	intron	PREP	prolyl endopeptidase [Source:VGNC Symbol;Acc:VGNC:33310]	9	45169675	45301623	1
6	106830884	106830885	NA	NA	NA	NA	22	0.818182	15	1	NA	NA	NA	NA	11	0	NA	NA	21	1	NA	NA	13	1	15	0.866667	NA	NA	22	0.818182	17	1	43	0.976744	0.0999728	-0.493679	hypometh	ENSBTAG00000005711	0	intron	NSG1	neuronal vesicle trafficking associated 1 [Source:VGNC Symbol;Acc:VGNC:32276]	6	106483716	107356158	-1	6:106830882-106830991	1	0.0182
[truncated: 5 more columns]

## Sheet: DMRs_HM15_MM15
Chromosome	DMR start	DMR end	DMR length	Methylation state for HM15	List of DMCs	Number of DMCs	Gene ID	Distance from DMR	Gene feature	Gene name	Gene description	Chromosome/scaffold name	Gene start (bp)	Gene end (bp)	Strand	Nearest repeat position	% DMR overlapping	% repeat overlapping	Repeat type	Nearest CpG island position	DMR in island/shore/shelve	% DMR overlapping	% island/shore/shelve overlapping
12	74227578	74227694	116	hypermeth	74227578,74227655,74227661,74227694	4										12:74227423-74227837	1	0.2819	LTR
14	16298566	16298661	95	hypermeth	16298566,16298590,16298661	3										14:16298409-16298702	1	0.3265	SINE
18	8304063	8304194	131	hypermeth	8304063,8304089,8304098,8304108,8304127,8304132,8304170,8304194	8														18:8303948-8304281	island	1	0.3952
18	42738443	42738513	70	hypermeth	42738443,42738469,42738513	3
18	63208946	63208995	49	hypermeth	63208946,63208968,63208995	3	ENSBTAG00000026944	0	tts			18	63205613	63209078	1
18	63352026	63352111	85	hypometh	63352026,63352050,63352061,63352111	4	ENSBTAG00000005841	0	intron			18	63349487	63355736	1					18:63354841-63355064	shelves	1	0.0105
2	24315998	24316092	94	hypermeth	24315998,24316037,24316092	3										2:24315916-24316095	1	0.5278	LTR
2	136700977	136701120	143	hypermeth	136700977,136701047,136701120	3										2:136700798-136701077	0.7014	0.3607	LTR
21	2914832	2914884	52	hypermeth	2914832,2914875,2914884	3	ENSBTAG00000027081	0	intron	ATP10A	ATPase phospholipid transporting 10A (putative) [Source:HGNC Symbol;Acc:HGNC:13542]	21	2806936	2988464	-1					21:2915037-2915586	shore	1	0.0116
21	60012359	60012422	63	hypermeth	60012359,60012363,60012376,60012393,60012422	5										21:60012271-60012384	0.4062	0.2281	LINE
21	60012682	60012902	220	hypermeth	60012682,60012692,60012728,60012778,60012816,60012876,60012882,60012894,60012902	9
22	17606700	17606775	75	hypermeth	17606700,17606733,17606748,17606775	4	ENSBTAG00000004685	0	intron	SRGAP3	SLIT-ROBO Rho GTPase activating protein 3 [Source:VGNC Symbol;Acc:VGNC:35279]	22	17372630	17613438	1					22:17609064-17609326	shelves	1	0.0092
24	56370157	56370276	119	hypermeth	56370157,56370161,56370256,56370276	4
24	61997770	61997810	40	hypermeth	61997770,61997804,61997810	3	ENSBTAG00000019302	0	intron	BCL2	BCL2, apoptosis regulator [Source:VGNC Symbol;Acc:VGNC:26445]	24	61914152	62105526	-1
24	61998007	61998052	45	hypermeth	61998007,61998014,61998025,61998032,61998052	5	ENSBTAG00000019302	0	intron	BCL2	BCL2, apoptosis regulator [Source:VGNC Symbol;Acc:VGNC:26445]	24	61914152	62105526	-1	24:61997952-61998383	1	0.1065	LTR
24	61998456	61998698	242	hypermeth	61998456,61998465,61998493,61998501,61998547,61998646,61998698	7	ENSBTAG00000019302	0	intron	BCL2	BCL2, apoptosis regulator [Source:VGNC Symbol;Acc:VGNC:26445]	24	61914152	62105526	-1					24:62002124-62002330	shelves	1	0.0296
6	14243784	14243796	12	hypermeth	14243784,14243789,14243796	3	ENSBTAG00000015259	-5250		NEUROG2	neurogenin 2 [Source:VGNC Symbol;Acc:VGNC:32022]	6	14249046	14250538	1					6:14241277-14241667	shelves	1	0.0015
9	92918486	92918561	75	hypermeth	92918486,92918529,92918561	3
9	93705133	93705245	112	hypermeth	93705133,93705136,93705152,93705245	4
X	140351142	140351314	172	hypermeth	140351142,140351165,140351256,140351266,140351314	5

## Sheet: DMCs_HM15_MM16
Chromosome	Start	End	Cov1415_MM16	Meth1415_MM16	Cov1497_MM16	Meth1497_MM16	Cov2053_MM16	Meth2053_MM16	Cov2563_MM16	Meth2563_MM16	Cov2764_MM16	Meth2764_MM16	Cov2765_MM16	Meth2765_MM16	Cov3779_MM16	Meth3779_MM16	Cov3848_MM16	Meth3848_MM16	Cov5311_MM16	Meth5311_MM16	Cov1419_HM15	Meth1419_HM15	Cov1423_HM15	Meth1423_HM15	Cov2379_HM15	Meth2379_HM15	Cov2564_HM15	Meth2564_HM15	Cov2569_HM15	Meth2569_HM15	Cov3177_HM15	Meth3177_HM15	Cov3466_HM15	Meth3466_HM15	Cov5327_HM15	Meth5327_HM15	Cov615_HM15	Meth615_HM15	adj_pvalue(IHW)	Methylation difference (MM16-HM15)	Methylation state in MM16	Gene ID	Distance from DMC	Gene feature	Gene name	Gene description	Chromosome/scaffold name	Gene start (bp)	Gene end (bp)
22	54390026	54390027	10	0.5	12	0.916667	13	0.923077	10	0.9	11	0.909091	28	1	26	0.846154	16	1	18	0.944444	14	0	15	0	22	0.454545	11	0.363636	17	0.470588	NA	NA	NA	NA	18	0.277778	11	0.545455	5.90268e-11	0.555676	hypermeth	ENSBTAG00000007315	0	intron	LARS2	leucyl-tRNA synthetase 2, mitochondrial [Source:VGNC Symbol;Acc:VGNC:30796]	22	54368494	54518600
14	2227561	2227562	12	1	11	0.909091	21	1	NA	NA	13	1	13	1	25	1	10	0.4	12	1	11	0.272727	18	0.388889	22	0	12	0.583333	NA	NA	NA	NA	NA	NA	NA	NA	10	0.2	2.03885e-07	0.589387	hypermeth	ENSBTAG00000038682	0	exon	FAM83H	family with sequence similarity 83 member H [Source:VGNC Symbol;Acc:VGNC:28839]	14	2227350	2232020
16	49590003	49590004	NA	NA	20	1	31	0.967742	25	0.96	21	1	NA	NA	NA	NA	NA	NA	23	1	NA	NA	19	0.631579	20	0.5	22	0.0454545	NA	NA	27	0.444444	NA	NA	NA	NA	NA	NA	2.03885e-07	0.577265	hypermeth	ENSBTAG00000004452	0	intron	IPO9	importin 9 [Source:VGNC Symbol;Acc:VGNC:30246]	16	49581178	49611835
6	27426083	27426084	10	1	10	1	NA	NA	14	1	13	1	19	1	NA	NA	NA	NA	10	1	12	0	NA	NA	NA	NA	NA	NA	17	0.764706	17	0.294118	NA	NA	NA	NA	11	0.454545	2.54958e-06	0.61538	hypermeth	ENSBTAG00000012343	0	intron	TSPAN5	tetraspanin 5 [Source:VGNC Symbol;Acc:VGNC:36440]	6	27333479	27512867
12	31294989	31294990	20	0.6	14	0.357143	28	0.5	12	0.333333	17	1	12	0.833333	11	0.545455	23	0.478261	27	0.555556	16	1	12	0.666667	33	1	18	1	18	0.888889	NA	NA	16	0.9375	NA	NA	22	0.954545	0.00024336	-0.354519	hypometh	ENSBTAG00000001094	0	exon	MTUS2	microtubule associated scaffold protein 2 [Source:VGNC Symbol;Acc:VGNC:31757]	12	31029405	31296069
1	146275781	146275782	17	0.823529	22	1	34	0.647059	39	0.948718	36	0.527778	29	1	NA	NA	NA	NA	26	1	13	0	NA	NA	31	0.387097	18	0.111111	20	0	NA	NA	NA	NA	NA	NA	34	0.470588	0.000250957	0.555907	hypermeth
11	98728709	98728710	14	0.785714	11	0.636364	20	0.5	21	0.52381	NA	NA	14	1	28	0.464286	11	0.636364	18	1	NA	NA	NA	NA	28	0.5	11	0	17	0	NA	NA	15	0.333333	NA	NA	18	0	0.000250957	0.491902	hypermeth	ENSBTAG00000012156	5329		NAIF1	nuclear apoptosis inducing factor 1 [Source:VGNC Symbol;Acc:VGNC:31872]	11	98718511	98723380
14	2227613	2227614	12	0.416667	11	0	21	0.333333	NA	NA	13	0	13	0	25	0	10	0.5	12	0.333333	11	0.727273	18	0.555556	23	0.913043	12	0.416667	NA	NA	NA	NA	NA	NA	NA	NA	10	0.3	0.000250957	-0.463721	hypometh	ENSBTAG00000038682	0	exon	FAM83H	family with sequence similarity 83 member H [Source:VGNC Symbol;Acc:VGNC:28839]	14	2227350	2232020
21	60012393	60012394	10	0.6	13	0.230769	18	0.111111	17	0.588235	14	0.642857	18	0.166667	NA	NA	18	0.277778	12	0.25	18	0.611111	NA	NA	11	0.818182	NA	NA	13	0.769231	35	0.914286	14	0.857143	NA	NA	18	0.833333	0.000250957	-0.406161	hypometh
23	51434507	51434508	13	0.461538	10	0.9	24	1	13	0.461538	18	0.722222	20	0.5	14	0.357143	20	0.3	18	0.222222	18	0.944444	14	0.928571	19	0.947368	32	0.96875	15	1	15	0.933333	NA	NA	12	1	12	1	0.000327982	-0.417967	hypometh	ENSBTAG00000012058	0	intron	GMDS	GDP-mannose 4,6-dehydratase [Source:VGNC Symbol;Acc:VGNC:55901]	23	51117008	51453402
22	15655531	15655532	28	0.214286	16	0.1875	30	0.433333	46	0.0217391	28	0.285714	55	0	37	0	29	0.103448	39	0	19	0.315789	33	0.212121	14	1	23	0.956522	25	1	25	0.96	17	1	NA	NA	36	0.305556	0.000495365	-0.59677	hypometh
11	106265095	106265096	NA	NA	NA	NA	22	0.409091	NA	NA	11	0.454545	23	0.73913	19	0.473684	NA	NA	15	0.933333	24	1	13	1	23	1	17	1	10	1	NA	NA	15	1	NA	NA	15	0.933333	0.000631695	-0.352956	hypometh
14	5302908	5302909	13	0.461538	13	0	NA	NA	NA	NA	10	0	12	0	21	0	13	0.230769	20	0	NA	NA	14	0	18	0.944444	17	0.470588	14	0.928571	NA	NA	NA	NA	NA	NA	16	1	0.000683649	-0.539057	hypometh	ENSBTAG00000015374	0	intron	COL22A1	collagen type XXII alpha 1 chain [Source:VGNC Symbol;Acc:VGNC:27563]	14	5154763	5353760
8	572379	572380	13	0.923077	NA	NA	13	0.923077	NA	NA	NA	NA	16	0.875	10	0.8	NA	NA	NA	NA	NA	NA	17	0.352941	12	0.75	12	0.416667	17	0.647059	NA	NA	11	0.181818	NA	NA	10	0.4	0.000781186	0.39451	hypermeth	ENSBTAG00000001081	0	exon	PALLD	palladin, cytoskeletal associated protein [Source:VGNC Symbol;Acc:VGNC:32557]	8	571565	923258
19	57737612	57737613	17	1	11	1	NA	NA	NA	NA	NA	NA	17	1	27	0.925926	NA	NA	NA	NA	12	1	NA	NA	24	0.458333	10	0.4	14	0.5	NA	NA	12	0.75	NA	NA	15	0.4	0.000789919	0.355466	hypermeth	ENSBTAG00000004617	0	intron	KIF19	kinesin family member 19 [Source:VGNC Symbol;Acc:VGNC:30589]	19	57726115	57753535
10	32129765	32129766	NA	NA	NA	NA	23	0	13	0.615385	NA	NA	14	0.0714286	18	0	15	0.333333	NA	NA	11	1	10	0.7	21	0.761905	NA	NA	NA	NA	NA	NA	20	0.4	NA	NA	15	0.666667	0.00107572	-0.46715	hypometh
12	73057014	73057015	26	0.653846	NA	NA	39	0.871795	29	0.448276	14	0.571429	39	0.410256	11	0.636364	13	0.923077	NA	NA	15	0	20	0.5	NA	NA	NA	NA	10	0	21	0	29	0.448276	NA	NA	18	0	0.00116698	0.46162	hypermeth
12	74227578	74227579	22	0.545455	15	0.4	NA	NA	18	0.222222	NA	NA	NA	NA	17	0.176471	56	0.446429	24	0.208333	NA	NA	NA	NA	20	0.95	22	0.863636	23	1	13	0.769231	38	0.657895	NA	NA	NA	NA	0.00145579	-0.429705	hypometh
23	51434257	51434258	33	0.484848	30	0.966667	41	1	51	0.529412	47	0.340426	74	0.445946	35	0.428571	50	0.52	34	0.558824	24	0.958333	37	0.945946	45	1	43	1	37	1	64	0.953125	35	0.971429	22	1	36	1	0.00145579	-0.396446	hypometh	ENSBTAG00000012058	0	intron	GMDS	GDP-mannose 4,6-dehydratase [Source:VGNC Symbol;Acc:VGNC:55901]	23	51117008	51453402
13	82746813	82746814	17	0.470588	10	0.5	20	0.9	NA	NA	NA	NA	24	0.666667	11	0.909091	NA	NA	13	0.692308	NA	NA	NA	NA	15	0.333333	13	0	11	0	NA	NA	NA	NA	NA	NA	14	0.285714	0.00288827	0.452558	hypermeth	ENSBTAG00000047975	0	intron	DOK5	docking protein 5 [Source:VGNC Symbol;Acc:VGNC:56184]	13	82696138	82803966
12	4143579	4143580	17	0.529412	19	0.210526	21	0.52381	31	0.258065	29	0.724138	21	0.571429	NA	NA	17	0.764706	28	0.214286	17	0	13	0	NA	NA	16	0.5	13	0	22	0	NA	NA	NA	NA	21	0	0.002936	0.383041	hypermeth
16	4543566	4543567	33	0.969697	27	0.666667	40	0.7	53	0.830189	30	1	33	0.969697	14	0.928571	29	0.931034	28	0.857143	36	0.777778	22	0	33	0	50	0.74	37	0.486486	26	0.615385	35	0.428571	13	0.307692	41	0.195122	0.002936	0.466443	hypermeth	ENSBTAG00000019798	0	exon	PIGR	polymeric immunoglobulin receptor [Source:VGNC Symbol;Acc:VGNC:32876]	16	4533505	4551569
3	119519180	119519181	13	0.615385	14	0	18	0	17	0.529412	NA	NA	13	0	13	0	23	0.521739	24	0.791667	15	0.6	15	0.933333	26	1	24	0.75	15	0.8	16	0.875	18	0.944444	NA	NA	15	0.666667	0.00295946	-0.518108	hypometh
8	8467588	8467589	31	1	19	0.947368	27	1	24	0.958333	NA	NA	49	0.959184	22	0.909091	27	0.925926	32	0.9375	38	0.973684	26	0.5	24	0.458333	25	0.6	26	0.538462	21	0.52381	13	0.615385	10	1	28	0.642857	0.00295946	0.311867	hypermeth	ENSBTAG00000004134	0	intron	C8H8orf74	chromosome 8 C8orf74 homolog [Source:VGNC Symbol;Acc:VGNC:52737]	8	8437130	8468012
3	108446700	108446701	15	0.4	13	0	33	0	17	0.411765	NA	NA	NA	NA	22	0	18	0	23	0	15	0.933333	NA	NA	27	0.962963	12	0.916667	21	0.52381	NA	NA	16	0.9375	NA	NA	18	1	0.00381613	-0.52519	hypometh
6	109799056	109799057	28	1	16	0.5625	26	0.461538	NA	NA	21	0.666667	17	0.705882	23	0.391304	28	0.5	17	0.588235	30	1	29	1	20	1	15	0.666667	32	1	NA	NA	18	1	12	0.833333	24	1	0.00498243	-0.334247	hypometh	ENSBTAG00000007986	0	intron	NSD2	nuclear receptor binding SET domain protein 2 [Source:VGNC Symbol;Acc:VGNC:32272]	6	109784642	109826922
22	59666658	59666659	15	0.133333	24	0.541667	NA	NA	20	0	NA	NA	NA	NA	NA	NA	33	0	15	0.0666667	NA	NA	NA	NA	NA	NA	18	0.944444	32	0.5625	NA	NA	NA	NA	21	0.714286	22	1	0.00554863	-0.528578	hypometh	ENSBTAG00000005922	0	intron			22	59648572	59675093
6	47067267	47067268	15	0	11	0.454545	19	0.894737	15	0.533333	11	0.636364	16	0.1875	NA	NA	NA	NA	18	0.388889	NA	NA	14	1	17	0.882353	13	0.846154	14	1	NA	NA	12	1	NA	NA	NA	NA	0.00581266	-0.417778	hypometh
5	107622034	107622035	18	1	14	1	45	0.977778	19	0.578947	11	1	25	1	31	1	26	1	27	0.518519	35	0.371429	18	0	22	1	30	0.3	23	0	11	0	20	0.55	NA	NA	32	0.40625	0.00605611	0.553216	hypermeth	ENSBTAG00000019058	0	intron	IQSEC3	IQ motif and Sec7 domain 3 [Source:VGNC Symbol;Acc:VGNC:56211]	5	107548976	107639845
6	108905838	108905839	32	0.6875	17	0	43	0.418605	23	0.347826	27	0.592593	47	0.361702	46	0.456522	22	0.454545	25	0.44	33	0.969697	25	1	44	0.477273	36	0.583333	20	1	20	0.9	30	0.966667	25	0.96	45	0.555556	0.00605611	-0.383674	hypometh	ENSBTAG00000014017	0	intron	PCGF3	polycomb group ring finger 3 [Source:HGNC Symbol;Acc:HGNC:10066]	6	108902716	108930463
3	43529250	43529251	20	0.4	16	1	29	0.448276	21	0.380952	NA	NA	NA	NA	12	0.583333	NA	NA	19	0	NA	NA	NA	NA	18	0.888889	25	0.96	13	1	NA	NA	15	0.933333	NA	NA	NA	NA	0.00880447	-0.476314	hypometh	ENSBTAG00000006491	0	exon	AGL	amylo-alpha-1, 6-glucosidase, 4-alpha-glucanotransferase [Source:VGNC Symbol;Acc:VGNC:25729]	3	43504601	43585149
2	124395397	124395398	NA	NA	22	1	NA	NA	NA	NA	22	0.863636	NA	NA	21	0.428571	10	1	34	1	21	0	17	0.470588	NA	NA	NA	NA	NA	NA	NA	NA	23	0.347826	NA	NA	32	0	0.00886853	0.568783	hypermeth
19	25238380	25238381	21	0.47619	12	0.333333	24	0	19	0.368421	19	0.421053	24	0.5	16	0.9375	21	0.47619	22	1	18	0.944444	17	1	30	1	21	1	NA	NA	NA	NA	17	0.941176	10	0.8	29	1	0.00926536	-0.438744	hypometh	ENSBTAG00000016316	0	intron	ZZEF1	zinc finger ZZ-type and EF-hand domain containing 1 [Source:VGNC Symbol;Acc:VGNC:37396]	19	25230019	25322722
17	74738275	74738276	23	0.173913	24	0.125	32	0.1875	20	0.3	16	0.9375	50	0.26	37	0.486486	30	0.2	28	0.357143	52	0.403846	21	1	22	0.909091	33	0.969697	15	1	12	1	11	1	NA	NA	35	0.2	0.00979218	-0.476616	hypometh	ENSBTAG00000004286	0	intron	CDC45	cell division cycle 45 [Source:VGNC Symbol;Acc:VGNC:27079]	17	74731463	74747056
3	46201300	46201301	27	0.851852	19	0.894737	32	0.96875	28	0.892857	31	0.870968	33	0.515152	21	0.761905	40	0.925	40	0.825	15	0.4	28	0.535714	23	0.304348	36	0.527778	45	0.888889	20	0	12	0.416667	22	0.409091	40	0	0.0104305	0.4399	hypermeth	ENSBTAG00000031358	0	intron	DPYD	dihydropyrimidine dehydrogenase [Source:VGNC Symbol;Acc:VGNC:28193]	3	45563732	46487165
13	73167173	73167174	15	1	21	0.952381	30	0.966667	12	1	27	1	44	0.954545	NA	NA	18	0.944444	22	1	21	0.761905	13	0.769231	21	0.619048	NA	NA	23	0.608696	19	0.894737	20	0.65	NA	NA	25	0.8	0.0104305	0.234495	hypermeth
2	135383390	135383391	17	0	NA	NA	NA	NA	22	0.5	13	0.0769231	25	0.04	NA	NA	NA	NA	NA	NA	NA	NA	NA	NA	20	0.6	31	0.516129	NA	NA	24	0.666667	NA	NA	NA	NA	21	0.666667	0.0105982	-0.439942	hypometh
13	73891423	73891424	16	0.3125	22	0.545455	28	0.392857	30	0.5	16	0.1875	30	0.133333	16	0.5	20	0.45	20	0.3	20	0.55	19	0.736842	29	0.793103	26	0.846154	18	0.666667	19	0.473684	26	0.692308	NA	NA	26	0.538462	0.0122866	-0.301413	hypometh	ENSBTAG00000003382	0	intron	RIMS4	regulating synaptic membrane exocytosis 4 [Source:VGNC Symbol;Acc:VGNC:33974]	13	73877750	73897570
13	76477628	76477629	15	0.933333	20	0.75	31	0.870968	24	0.958333	16	0.875	19	1	16	0.6875	23	0.869565	26	0.307692	17	0.294118	16	0.1875	18	0.833333	17	0	21	0.428571	12	0.583333	17	0	15	0.466667	23	0.608696	0.0122866	0.419238	hypermeth	ENSBTAG00000013336	0	intron	EYA2	EYA transcriptional coactivator and phosphatase 2 [Source:VGNC Symbol;Acc:VGNC:28671]	13	76311439	76487993
19	56399974	56399975	41	0.97561	39	1	68	0.926471	50	1	43	0.55814	57	0.982456	58	0.948276	39	0.974359	44	1	60	0.35	38	0.947368	53	0.490566	61	0.409836	40	0.575	26	1	32	0.5625	29	0.448276	43	0.372093	0.0124983	0.360911	hypermeth	ENSBTAG00000008634	0	intron	WBP2	WW domain binding protein 2 [Source:VGNC Symbol;Acc:VGNC:36872]	19	56394188	56401350
5	114072798	114072799	31	0.516129	25	0.28	40	0.4	26	0.461538	20	0.35	40	0.375	38	0.394737	22	0.227273	43	0.302326	35	0.628571	30	0.433333	46	0.608696	29	0.724138	35	0.685714	19	0.631579	18	0.611111	25	0.6	35	0.685714	0.0133096	-0.25273	hypometh	ENSBTAG00000026497	0	tss	A4GALT	alpha 1,4-galactosyltransferase [Source:VGNC Symbol;Acc:VGNC:49133]	5	114071762	114072868
13	17751761	17751762	NA	NA	NA	NA	20	0	21	0	NA	NA	NA	NA	27	0.555556	35	0.628571	23	0	32	0.9375	18	1	18	1	45	1	44	0.704545	NA	NA	NA	NA	11	0	21	0.857143	0.0133096	-0.580445	hypometh	ENSBTAG00000036222	0	intron			13	17742124	17783203
21	60012422	60012423	24	0.666667	10	0.3	31	0.258065	18	0.5	19	0.631579	33	0.484848	25	0.12	28	0.178571	29	0.413793	17	0.529412	11	0.454545	28	0.857143	17	0.882353	30	0.633333	12	0.916667	15	0.8	12	0.583333	16	0.75	0.0133096	-0.323677	hypometh
22	38529075	38529076	NA	NA	NA	NA	17	0.0588235	NA	NA	12	0.5	24	0.166667	21	0.190476	NA	NA	NA	NA	NA	NA	15	0.8	31	0.677419	NA	NA	21	0.714286	12	0.333333	NA	NA	10	0.5	NA	NA	0.0135131	-0.411797	hypometh
26	49368053	49368054	23	0	15	0	31	0	20	0	11	0	24	0	14	0.0714286	NA	NA	24	0	10	0.6	10	1	24	0.625	15	0.466667	20	0	12	0	12	0.25	NA	NA	27	0.518519	0.0135131	-0.395848	hypometh
19	55098730	55098731	25	0.56	NA	NA	24	0	13	0	20	1	NA	NA	29	0	12	0	18	0	13	1	18	0.722222	23	0.608696	11	0.909091	NA	NA	NA	NA	NA	NA	11	1	30	0.466667	0.013836	-0.572498	hypometh
3	117744185	117744186	14	0.5	NA	NA	NA	NA	NA	NA	NA	NA	10	1	10	1	10	1	11	1	14	0.214286	NA	NA	NA	NA	NA	NA	16	0.3125	NA	NA	18	0	NA	NA	15	0.266667	0.0141631	0.455052	hypermeth	ENSBTAG00000005354	0	intron	LRRFIP1	LRR binding FLII interacting protein 1 [Source:VGNC Symbol;Acc:VGNC:55253]	3	117707634	117869819
8	67328754	67328755	20	0.6	12	0.416667	18	0.333333	40	0.3	16	0.5625	16	0.4375	14	0.714286	NA	NA	NA	NA	11	0	NA	NA	19	0.421053	10	0	29	0.103448	NA	NA	17	0	NA	NA	NA	NA	0.0141631	0.359545	hypermeth
18	63076361	63076362	10	0	NA	NA	27	0.444444	31	0.322581	12	0	NA	NA	13	0.538462	15	0.0666667	19	0	NA	NA	11	0.909091	10	0.9	10	0	14	0.857143	15	0.866667	25	0.56	NA	NA	NA	NA	0.0141631	-0.441116	hypometh
12	74227655	74227656	22	0.454545	15	0.333333	NA	NA	18	0.333333	NA	NA	NA	NA	17	0.176471	56	0.392857	24	0.166667	NA	NA	NA	NA	20	0.95	23	0.869565	23	0.956522	13	0.923077	38	0.605263	NA	NA	NA	NA	0.0142505	-0.417661	hypometh
13	81739530	81739531	20	0.55	16	0.6875	23	0.652174	29	0.793103	15	0.933333	36	0.916667	21	1	29	0.965517	11	0.636364	28	0.178571	19	0.421053	30	0.766667	20	0.4	29	0.310345	24	0.416667	10	0.5	17	0.647059	26	0.653846	0.0147622	0.325205	hypermeth
5	114072626	114072627	NA	NA	NA	NA	11	0.0909091	14	0.285714	16	0.0625	22	0	22	0.272727	14	0.0714286	17	0	NA	NA	11	0.0909091	12	0.25	16	0.4375	17	0.529412	22	0.227273	13	0.461538	NA	NA	18	0.444444	0.015588	-0.310081	hypometh	ENSBTAG00000026497	0	exon	A4GALT	alpha 1,4-galactosyltransferase [Source:VGNC Symbol;Acc:VGNC:49133]	5	114071762	114072868
16	50630111	50630112	19	0.894737	NA	NA	15	0.133333	10	0.5	NA	NA	NA	NA	20	0.7	10	0.5	14	1	NA	NA	NA	NA	26	0.923077	11	0.909091	NA	NA	NA	NA	14	1	NA	NA	18	1	0.015588	-0.313184	hypometh	ENSBTAG00000005812	0	intron	TP73	tumor protein p73 [Source:VGNC Symbol;Acc:VGNC:36241]	16	50596706	50646330
22	54374387	54374388	14	0	22	1	33	1	NA	NA	32	1	NA	NA	20	0.95	27	0.925926	13	0.923077	30	0	23	0	16	0	19	0	44	0.454545	NA	NA	19	0.947368	21	0.428571	16	0	0.015588	0.593908	hypermeth	ENSBTAG00000007315	0	intron	LARS2	leucyl-tRNA synthetase 2, mitochondrial [Source:VGNC Symbol;Acc:VGNC:30796]	22	54368494	54518600
15	81923825	81923826	18	0.444444	17	0.470588	42	0.357143	51	0.27451	36	0.472222	40	0.2	36	0.305556	22	0.454545	29	0.275862	11	0.727273	22	0.409091	30	0.666667	28	0.607143	38	0.605263	33	0.545455	24	0.5	13	0.846154	34	0.705882	0.0173784	-0.261992	hypometh	ENSBTAG00000002007	0	intron	PRG3	proteoglycan 3 [Source:NCBI gene;Acc:783660]	15	81920285	81956829
6	12447698	12447699	22	0.590909	NA	NA	22	0.954545	11	1	NA	NA	15	1	11	1	14	1	20	0.95	12	0.416667	10	0.3	16	0.9375	NA	NA	14	0.571429	NA	NA	19	0.421053	11	1	12	0.333333	0.0186239	0.337559	hypermeth
15	81923839	81923840	18	0.388889	17	0.529412	42	0.380952	51	0.333333	36	0.527778	40	0.225	36	0.305556	22	0.545455	29	0.37931	11	0.727273	22	0.363636	30	0.766667	28	0.678571	38	0.684211	33	0.606061	24	0.625	13	0.846154	34	0.676471	0.0186239	-0.265812	hypometh	ENSBTAG00000002007	0	intron	PRG3	proteoglycan 3 [Source:NCBI gene;Acc:783660]	15	81920285	81956829
6	27426113	27426114	19	1	13	1	27	0.962963	26	0.961538	27	0.962963	26	1	11	0.363636	15	0	14	1	10	0	NA	NA	16	0.5	15	0	23	0.695652	28	0.5	14	0	11	0	25	0.4	0.0188942	0.520769	hypermeth	ENSBTAG00000012343	0	intron	TSPAN5	tetraspanin 5 [Source:VGNC Symbol;Acc:VGNC:36440]	6	27333479	27512867
18	4218512	4218513	21	0.380952	22	0.272727	22	0.227273	20	0.35	NA	NA	32	0.21875	15	0.0666667	20	0.4	15	0.333333	13	0.384615	11	0.727273	26	0.615385	18	0.722222	21	0.52381	NA	NA	15	0.6	13	0.538462	25	0.64	0.0188942	-0.279474	hypometh
21	60012359	60012360	10	0.7	13	0.307692	18	0.277778	17	0.705882	14	0.714286	18	0.5	NA	NA	18	0.555556	12	0.416667	18	0.555556	NA	NA	11	0.818182	NA	NA	13	0.846154	35	1	14	0.857143	NA	NA	18	0.888889	0.0188942	-0.30299	hypometh
27	42248701	42248702	22	1	12	1	32	0.96875	36	0.444444	24	1	34	0.617647	18	0.944444	16	0.625	16	0.9375	14	0.357143	22	0.545455	22	0.0454545	24	0.0416667	28	0.928571	32	0	25	0.6	NA	NA	44	0	0.0188942	0.49804	hypermeth	ENSBTAG00000047930	0	intron	UBE2E2	ubiquitin conjugating enzyme E2 E2 [Source:NCBI gene;Acc:784326]	27	42203626	42288998
11	1991789	1991790	28	0.428571	24	0.291667	36	0.361111	23	0.391304	23	0.782609	35	0	42	0.428571	38	0.684211	33	0.30303	19	0	21	0	25	0	26	0	23	0	20	0	26	0	10	0	33	0.393939	0.019512	0.353447	hypermeth	ENSBTAG00000001952	0	intron	PROM2	prominin 2 [Source:VGNC Symbol;Acc:VGNC:33365]	11	1991029	2005653
22	54388805	54388806	27	0.592593	21	0.238095	55	0.218182	36	0.333333	25	0.2	25	0.36	29	0.206897	25	0.4	36	0.194444	29	0.896552	24	0.875	43	0.627907	23	0.478261	30	0.433333	25	0.72	24	0.375	14	0.5	34	0.5	0.019512	-0.3013	hypometh	ENSBTAG00000007315	0	exon	LARS2	leucyl-tRNA synthetase 2, mitochondrial [Source:VGNC Symbol;Acc:VGNC:30796]	22	54368494	54518600
5	103983762	103983763	16	0.5625	14	0.642857	21	1	17	1	12	0.0833333	20	0.3	17	0.588235	11	0.909091	18	0.444444	16	1	NA	NA	10	1	25	0.96	20	1	NA	NA	14	1	NA	NA	13	1	0.0203009	-0.373751	hypometh	ENSBTAG00000003598	0	exon	P3H3	prolyl 3-hydroxylase 3 [Source:VGNC Symbol;Acc:VGNC:32534]	5	103972418	103985413
2	133270345	133270346	NA	NA	NA	NA	NA	NA	41	0.439024	NA	NA	15	0.533333	22	0.545455	22	0.363636	33	0.636364	NA	NA	23	0.913043	28	0.75	31	0.870968	NA	NA	NA	NA	30	0.733333	19	0.894737	NA	NA	0.0204982	-0.321235	hypometh	ENSBTAG00000002700	0	intron	PLA2G2A	phospholipase A2, group IIA (platelets, synovial fluid) [Source:NCBI gene;Acc:521383]	2	133267318	133272112
9	97127189	97127190	NA	NA	NA	NA	NA	NA	13	0.384615	13	0.384615	14	0	NA	NA	NA	NA	12	0	NA	NA	10	0.3	NA	NA	NA	NA	NA	NA	18	0.444444	11	0.636364	NA	NA	16	0.875	0.0217791	-0.3709	hypometh
19	55099944	55099945	17	0.470588	14	0.5	27	0	28	0	20	0.95	25	0	23	0	NA	NA	NA	NA	13	1	15	0.533333	13	0.538462	30	1	NA	NA	12	0.583333	NA	NA	10	1	30	0.433333	0.0218137	-0.529975	hypometh
29	41089442	41089443	13	0.307692	13	0.307692	12	1	11	0.818182	NA	NA	NA	NA	18	0.5	15	1	11	0.272727	14	0.928571	NA	NA	17	1	NA	NA	NA	NA	NA	NA	NA	NA	13	1	10	0.7	0.0218137	-0.424718	hypometh	ENSBTAG00000015511	0	intron	FADS3	fatty acid desaturase 3 [Source:VGNC Symbol;Acc:VGNC:28703]	29	41087531	41102449
25	42483136	42483137	10	0.2	NA	NA	16	0	NA	NA	NA	NA	NA	NA	13	0	NA	NA	15	0	17	0.411765	10	1	16	0.25	11	0.636364	NA	NA	NA	NA	12	0.333333	20	0	13	0.384615	0.0257352	-0.345882	hypometh
6	118332137	118332138	19	0.631579	14	0.571429	20	0.6	32	0.75	32	0.65625	28	0.571429	32	0.625	27	0.481481	35	0.657143	29	0.275862	29	0.482759	40	0.425	39	0.333333	16	0.375	30	0.366667	16	0.375	NA	NA	35	0.314286	0.0260563	0.246808	hypermeth	ENSBTAG00000010185	515		TADA2B	transcriptional adaptor 2B [Source:NCBI gene;Acc:515581]	6	118330600	118331622
13	75354743	75354744	32	0	12	0	29	0.413793	29	0.0344828	36	0.361111	43	0.372093	27	0.592593	39	0.435897	32	0	27	1	33	1	23	0.391304	25	0.96	28	0.535714	53	0.490566	29	0.37931	22	1	38	0.973684	0.0271125	-0.488872	hypometh	ENSBTAG00000000958	0	exon	ZSWIM3	zinc finger SWIM-type containing 3 [Source:VGNC Symbol;Acc:VGNC:37383]	13	75354606	75358234
18	4774062	4774063	NA	NA	NA	NA	23	0.565217	20	0.75	17	0.705882	20	1	12	0.333333	11	0.454545	17	0.470588	17	0.882353	14	1	18	0.944444	14	1	16	1	NA	NA	NA	NA	NA	NA	22	0.954545	0.0271125	-0.323175	hypometh
2	131269173	131269174	17	0.411765	19	0.631579	23	0.956522	19	0.947368	NA	NA	26	0.461538	20	0.55	25	0.48	34	0.411765	32	0.90625	35	1	28	0.928571	44	1	17	0.529412	NA	NA	16	0.9375	24	0.958333	27	1	0.0281259	-0.313088	hypometh
26	42437957	42437958	NA	NA	19	0.210526	26	0.153846	39	0	NA	NA	33	0.181818	NA	NA	35	0	NA	NA	NA	NA	19	0.368421	24	0.208333	15	1	NA	NA	24	0.958333	22	0.227273	NA	NA	17	0.941176	0.0281259	-0.502538	hypometh	ENSBTAG00000010786	0	intron	TACC2	transforming acidic coiled-coil containing protein 2 [Source:VGNC Symbol;Acc:VGNC:35558]	26	42323743	42485654
26	51536937	51536938	11	0.272727	11	0.363636	20	0	NA	NA	11	0.454545	16	0.25	20	0.45	NA	NA	18	0.444444	18	1	NA	NA	18	0.611111	NA	NA	NA	NA	NA	NA	NA	NA	15	0.6	16	1	0.0284173	-0.370689	hypometh	ENSBTAG00000011562	-571		STK32C	serine/threonine kinase 32C [Source:VGNC Symbol;Acc:VGNC:35395]	26	51537509	51609090
22	15647983	15647984	21	1	17	0.588235	27	0.518519	18	0.666667	27	0.518519	31	0.548387	14	0	16	0.6875	22	0.545455	22	0.590909	18	0.666667	24	1	30	1	25	1	21	1	19	0.947368	17	0.941176	26	1	0.0285404	-0.335784	hypometh
9	104567518	104567519	NA	NA	10	0	13	1	NA	NA	NA	NA	NA	NA	17	0.294118	13	0.384615	15	0.333333	12	1	NA	NA	NA	NA	16	0.9375	NA	NA	NA	NA	12	1	NA	NA	19	1	0.0290561	-0.457949	hypometh
21	57657511	57657512	25	0.36	15	0.333333	31	0.967742	23	0.521739	14	0.428571	35	0.542857	18	1	29	0.655172	22	1	19	0.368421	11	0.0909091	29	0	25	0	36	0	11	0	18	0.944444	NA	NA	25	0	0.0290561	0.483936	hypermeth	ENSBTAG00000006620	0	intron	SLC24A4	solute carrier family 24 member 4 [Source:VGNC Symbol;Acc:VGNC:34739]	21	57596461	57783306
6	61685484	61685485	10	0.1	NA	NA	10	0.4	15	0.533333	11	0	21	0	NA	NA	NA	NA	NA	NA	NA	NA	NA	NA	NA	NA	16	0.625	NA	NA	34	0.529412	13	0.0769231	NA	NA	22	0.590909	0.0292395	-0.444591	hypometh	ENSBTAG00000027569	0	utr5	APBB2	amyloid beta precursor protein binding family B member 2 [Source:VGNC Symbol;Acc:VGNC:26005]	6	61362546	61744231
26	6190750	6190751	12	0.5	NA	NA	24	0.5	NA	NA	NA	NA	11	0.272727	NA	NA	NA	NA	12	0	NA	NA	NA	NA	15	0.933333	14	0.428571	14	0.857143	NA	NA	11	0.545455	12	0.916667	11	1	0.0297958	-0.354637	hypometh
5	73874440	73874441	14	0.571429	17	0.235294	26	0.307692	20	0.15	16	0.6875	25	0.6	17	0.470588	30	0.366667	28	0.535714	17	0.588235	16	0.75	43	0.860465	23	0.73913	19	0.684211	12	0.666667	19	0.526316	15	0.866667	23	0.652174	0.0303223	-0.277627	hypometh	ENSBTAG00000010533	0	exon	HMGXB4	HMG-box containing 4 [Source:VGNC Symbol;Acc:VGNC:29883]	5	73871653	73901151
21	60012376	60012377	10	0.9	13	0.538462	18	0.166667	17	0.705882	14	0.714286	18	0.666667	NA	NA	18	0.611111	12	0.333333	18	0.888889	NA	NA	11	0.909091	NA	NA	13	0.769231	35	0.971429	14	1	NA	NA	18	0.722222	0.0303223	-0.287408	hypometh
21	60012434	60012435	24	0.666667	10	0.3	31	0.225806	18	0.611111	19	0.684211	33	0.606061	25	0.12	28	0.285714	29	0.517241	17	0.588235	11	0.727273	28	0.892857	17	0.823529	30	0.7	12	1	15	0.866667	12	0.666667	16	0.5625	0.0314721	-0.31013	hypometh
8	5687188	5687189	12	1	NA	NA	12	0.416667	NA	NA	12	0.916667	21	0.952381	18	1	NA	NA	NA	NA	NA	NA	NA	NA	17	0.352941	13	0.0769231	22	0.318182	NA	NA	11	0.454545	NA	NA	19	0.894737	0.0318316	0.404481	hypermeth
21	60012748	60012749	54	0.851852	37	0.432432	58	0.465517	34	0.323529	41	0.731707	70	0.6	54	0.37037	45	0.577778	51	0.490196	43	0.790698	42	0.595238	41	0.902439	58	0.87931	47	0.93617	44	0.977273	34	0.823529	28	0.607143	70	0.8	0.0332967	-0.274212	hypometh
22	59973600	59973601	12	0.5	NA	NA	22	0.454545	19	0.210526	23	0.391304	26	0.346154	24	1	20	0	16	0.625	14	0.928571	15	0.533333	15	1	17	1	15	0.533333	27	0.925926	25	1	NA	NA	31	0.935484	0.0334557	-0.403082	hypometh	ENSBTAG00000005191	7615		RPN1	ribophorin I [Source:NCBI gene;Acc:507939]	22	59952594	59965985
6	27425755	27425756	33	0.939394	12	1	26	1	30	1	27	1	37	1	21	0.47619	18	0	22	1	32	0	30	0.6	33	0.454545	32	0.03125	34	0.558824	21	0.380952	28	0	17	0	37	0.540541	0.0338652	0.525721	hypermeth	ENSBTAG00000012343	0	intron	TSPAN5	tetraspanin 5 [Source:VGNC Symbol;Acc:VGNC:36440]	6	27333479	27512867
21	60012576	60012577	24	0.708333	10	0.4	31	0.0645161	18	0.388889	19	0.631579	33	0.393939	25	0.16	28	0.285714	29	0.310345	17	0.529412	11	0.272727	28	0.75	17	0.882353	30	0.666667	12	0.833333	15	0.8	12	0.666667	16	0.625	0.0350258	-0.313272	hypometh
19	57734337	57734338	35	0.971429	28	1	36	1	35	1	43	0.488372	48	1	33	0.939394	37	0.945946	37	0.972973	46	0.891304	NA	NA	45	0.533333	NA	NA	21	0.47619	19	0.894737	26	0.576923	25	0.32	55	0.563636	0.0351029	0.310554	hypermeth	ENSBTAG00000004617	0	intron	KIF19	kinesin family member 19 [Source:VGNC Symbol;Acc:VGNC:30589]	19	57726115	57753535
3	117744148	117744149	14	0.428571	NA	NA	NA	NA	NA	NA	NA	NA	10	1	10	1	10	1	11	1	14	0.214286	NA	NA	NA	NA	NA	NA	16	0.3125	NA	NA	18	0	NA	NA	15	0.266667	0.0363356	0.429887	hypermeth	ENSBTAG00000005354	0	intron	LRRFIP1	LRR binding FLII interacting protein 1 [Source:VGNC Symbol;Acc:VGNC:55253]	3	117707634	117869819
16	2945175	2945176	23	0.521739	22	0.545455	24	0.375	20	0	19	0	25	0	24	0.0416667	23	0.434783	21	0.428571	20	1	28	0.964286	21	0.666667	19	0.736842	19	0.894737	14	0.357143	10	1	15	0	29	0.965517	0.0363356	-0.468487	hypometh	ENSBTAG00000015197	8848		KLHDC8A	kelch domain containing 8A [Source:VGNC Symbol;Acc:VGNC:30639]	16	2930874	2936327
17	70442258	70442259	NA	NA	16	0.625	NA	NA	34	0.676471	15	0.6	NA	NA	13	0.923077	NA	NA	NA	NA	20	0.15	20	0.2	11	0.0909091	27	0	NA	NA	NA	NA	11	0.272727	NA	NA	15	0.2	0.0363356	0.356046	hypermeth
8	107396162	107396163	16	0.6875	NA	NA	NA	NA	NA	NA	NA	NA	11	0	14	0.285714	NA	NA	15	0	NA	NA	10	0.9	15	0.466667	NA	NA	21	0.47619	14	0.5	NA	NA	NA	NA	19	0.421053	0.0367283	-0.369663	hypometh
6	114186890	114186891	17	1	NA	NA	22	0.454545	NA	NA	NA	NA	12	0.666667	13	0.461538	NA	NA	12	0.5	NA	NA	NA	NA	21	1	NA	NA	14	1	NA	NA	11	1	NA	NA	10	1	0.0368661	-0.323079	hypometh
29	46019664	46019665	NA	NA	NA	NA	NA	NA	14	0.642857	16	0.6875	17	0.647059	12	0.416667	10	0.3	NA	NA	NA	NA	12	0.75	NA	NA	15	0.866667	18	0.944444	18	0.833333	24	0.75	NA	NA	18	0.555556	0.0368661	-0.286493	hypometh	ENSBTAG00000010482	0	intron	PITPNM1	phosphatidylinositol transfer protein membrane associated 1 [Source:VGNC Symbol;Acc:VGNC:32921]	29	46018812	46031257
21	60012728	60012729	54	0.740741	37	0.324324	58	0.258621	34	0.235294	41	0.609756	70	0.442857	54	0.0925926	45	0.288889	51	0.27451	43	0.488372	42	0.428571	41	0.804878	58	0.827586	47	0.723404	44	0.931818	34	0.676471	28	0.607143	70	0.685714	0.0377657	-0.322991	hypometh
16	77273229	77273230	NA	NA	12	1	NA	NA	19	0.894737	NA	NA	37	0.972973	29	0.62069	19	0.947368	30	0.966667	10	0.1	27	0.37037	NA	NA	NA	NA	16	0	NA	NA	NA	NA	10	0.3	37	0.945946	0.0413469	0.491892	hypermeth
18	63233561	63233562	28	0.107143	NA	NA	17	0	36	0.666667	28	0.321429	16	0.6875	21	0.333333	23	0.26087	40	0.45	21	0.714286	NA	NA	NA	NA	19	0.736842	12	0.916667	10	0.3	22	0.409091	13	0.692308	17	0.882353	0.0413469	-0.343452	hypometh	ENSBTAG00000000930	5427				18	63225954	63228134
22	15648020	15648021	21	1	17	0.529412	27	0.518519	18	0.611111	27	0.444444	31	0.580645	14	0	16	0.6875	22	0	22	0.636364	18	0.666667	24	1	30	0.966667	25	0.96	21	1	19	1	17	0.882353	26	0.961538	0.0413469	-0.409175	hypometh
19	25238147	25238148	11	0.181818	14	0.714286	13	0	10	0.3	NA	NA	19	0.473684	NA	NA	11	0.545455	18	0.888889	14	0.857143	NA	NA	17	0.941176	17	0.941176	15	0.466667	NA	NA	11	1	NA	NA	NA	NA	0.0422061	-0.35882	hypometh	ENSBTAG00000016316	0	intron	ZZEF1	zinc finger ZZ-type and EF-hand domain containing 1 [Source:VGNC Symbol;Acc:VGNC:37396]	19	25230019	25322722
17	46172342	46172343	20	0.45	13	0.538462	16	0.375	10	0	14	0.428571	NA	NA	20	0	10	1	14	0.642857	NA	NA	NA	NA	25	1	14	1	12	0.916667	NA	NA	NA	NA	NA	NA	14	0.5	0.0437639	-0.408839	hypometh	ENSBTAG00000012987	0	exon	ULK1	unc-51 like autophagy activating kinase 1 [Source:VGNC Symbol;Acc:VGNC:36658]	17	46171844	46193233
12	74227661	74227662	22	0.363636	15	0.4	NA	NA	18	0.444444	NA	NA	NA	NA	17	0.235294	56	0.375	24	0.25	NA	NA	NA	NA	20	0.95	23	0.782609	23	1	13	0.846154	38	0.631579	NA	NA	NA	NA	0.0458669	-0.386432	hypometh
3	120570196	120570197	NA	NA	NA	NA	18	1	11	0	NA	NA	13	1	21	0.428571	NA	NA	13	0.384615	NA	NA	12	0.75	10	1	NA	NA	NA	NA	NA	NA	13	1	NA	NA	12	1	0.0468404	-0.384878	hypometh	ENSBTAG00000011538	0	intron	KIF1A	kinesin family member 1A [Source:VGNC Symbol;Acc:VGNC:30590]	3	120502458	120608549
9	96556742	96556743	37	0.702703	36	0.583333	51	0.470588	32	0.53125	33	0.393939	74	0.459459	28	0.5	41	0.292683	34	0.352941	30	0	28	0.25	27	0.111111	44	0.0681818	20	0	36	0.611111	39	0.153846	24	0.125	52	0.346154	0.0482139	0.282074	hypermeth	ENSBTAG00000010334	0	intron	SYTL3	synaptotagmin like 3 [Source:VGNC Symbol;Acc:VGNC:35547]	9	96514752	96597679
5	120598875	120598876	38	0.631579	NA	NA	NA	NA	NA	NA	23	0.826087	22	0.909091	17	0.470588	NA	NA	23	0.608696	NA	NA	27	0.185185	NA	NA	NA	NA	14	0.5	26	0.153846	NA	NA	NA	NA	51	0.431373	0.0489477	0.375486	hypermeth
10	103209832	103209833	NA	NA	NA	NA	25	1	NA	NA	NA	NA	NA	NA	18	1	23	1	28	0.928571	NA	NA	NA	NA	25	0.28	41	0.97561	20	0.55	NA	NA	11	0.454545	NA	NA	18	0.611111	0.0489477	0.375379	hypermeth	ENSBTAG00000006392	0	intron	TTC7B	tetratricopeptide repeat domain 7B [Source:VGNC Symbol;Acc:VGNC:36481]	10	103185307	103381020
11	3016418	3016419	14	1	14	1	20	1	11	0.454545	11	0.909091	13	0.384615	16	0.6875	NA	NA	17	0.764706	NA	NA	NA	NA	17	0.529412	22	0.318182	16	0.625	NA	NA	14	0.5	12	0.583333	15	0.333333	0.0489477	0.321759	hypermeth	ENSBTAG00000005892	0	tss	ZAP70	zeta chain of T cell receptor associated protein kinase 70 [Source:VGNC Symbol;Acc:VGNC:37050]	11	3016325	3056118
18	14037509	14037510	16	1	12	1	26	0.576923	12	1	11	0.636364	21	0.904762	20	0.85	NA	NA	20	0.6	16	0.4375	14	0.142857	22	0.318182	12	0.666667	18	0.222222	NA	NA	NA	NA	11	0.272727	24	0	0.0489477	0.378585	hypermeth
11	2826411	2826412	17	0.941176	17	1	28	0.964286	11	0.454545	25	0.48	25	0.6	26	0.384615	15	0.933333	33	1	NA	NA	21	0.47619	34	0.382353	27	0.481481	20	0.35	15	0.333333	20	0.3	NA	NA	28	0.464286	0.0492782	0.346969	hypermeth	ENSBTAG00000006019	0	intron	FAM178B	family with sequence similarity 178 member B [Source:HGNC Symbol;Acc:HGNC:28036]	11	2798822	2907015
5	120598800	120598801	38	0.684211	NA	NA	NA	NA	NA	NA	23	0.826087	22	0.772727	17	0.588235	NA	NA	23	0.608696	NA	NA	27	0.259259	NA	NA	NA	NA	14	0.571429	26	0.230769	NA	NA	NA	NA	51	0.392157	0.0496642	0.346002	hypermeth
14	72530771	72530772	11	0.363636	NA	NA	NA	NA	17	0.117647	10	0.2	17	0.235294	NA	NA	NA	NA	20	0.35	12	0.75	10	0.8	NA	NA	NA	NA	11	0.0909091	NA	NA	NA	NA	10	0.8	20	0.7	0.0496642	-0.355518	hypometh	ENSBTAG00000021964	4898		CDH17	cadherin 17 [Source:VGNC Symbol;Acc:VGNC:27096]	14	72437129	72525873
18	41325662	41325663	28	0.5	22	0.954545	18	0.944444	34	0.441176	36	0.527778	49	0	49	0.469388	33	0.424242	21	0.952381	16	1	NA	NA	42	0.97619	18	1	NA	NA	10	1	21	1	23	0.913043	46	0.978261	0.0496642	-0.407429	hypometh
11	105996544	105996545	NA	NA	NA	NA	NA	NA	34	0.794118	25	0.16	33	0.333333	NA	NA	NA	NA	39	0.435897	NA	NA	28	0.892857	NA	NA	NA	NA	24	0.791667	NA	NA	NA	NA	23	0.869565	24	0.791667	0.0500318	-0.395724	hypometh	ENSBTAG00000017851	0	intron	RXRA	retinoid X receptor alpha [Source:VGNC Symbol;Acc:VGNC:34230]	11	105990344	106015000
21	60012778	60012779	54	0.888889	37	0.432432	58	0.344828	34	0.264706	41	0.682927	70	0.442857	54	0.111111	45	0.333333	51	0.392157	43	0.651163	42	0.571429	41	0.731707	58	0.896552	47	0.851064	44	0.954545	34	0.705882	28	0.642857	70	0.742857	0.0500318	-0.319188	hypometh
22	60701015	60701016	NA	NA	11	0.545455	20	0.5	10	0.5	NA	NA	12	0.666667	NA	NA	10	0.8	NA	NA	NA	NA	NA	NA	24	0.958333	NA	NA	14	0.714286	NA	NA	NA	NA	11	0.818182	13	0.769231	0.0500318	-0.327079	hypometh
26	44383513	44383514	16	0.5625	NA	NA	19	1	NA	NA	10	0.4	17	1	17	1	NA	NA	21	1	16	0.375	NA	NA	15	0	NA	NA	18	0.333333	NA	NA	NA	NA	NA	NA	18	0.944444	0.0500318	0.468733	hypermeth	ENSBTAG00000006928	0	exon	OAT	ornithine aminotransferase [Source:VGNC Symbol;Acc:VGNC:50236]	26	44378157	44397476
21	67073105	67073106	NA	NA	NA	NA	NA	NA	10	1	16	1	12	1	16	0.9375	14	0.857143	NA	NA	NA	NA	15	0.333333	NA	NA	10	0.9	14	0.928571	22	0.545455	11	0.545455	NA	NA	15	0.533333	0.0501272	0.26837	hypermeth	ENSBTAG00000017716	0	exon	BEGAIN	brain enriched guanylate kinase associated [Source:VGNC Symbol;Acc:VGNC:26465]	21	67072575	67100143
29	51230313	51230314	33	0.969697	30	0.966667	50	0.02	19	1	51	0.490196	23	0.956522	36	0.972222	41	0.560976	37	0.972973	25	0	45	0	18	0	27	0.518519	34	0.970588	17	0.0588235	16	0	NA	NA	32	0	0.0513155	0.55871	hypermeth
4	115043053	115043054	NA	NA	11	0.272727	18	0.277778	12	0.75	NA	NA	18	0.555556	15	0.533333	13	0.538462	11	0.363636	20	0.7	NA	NA	10	0.9	11	0.727273	10	0.5	13	0.615385	NA	NA	NA	NA	NA	NA	0.0522051	-0.281311	hypometh
15	81923835	81923836	18	0.333333	17	0.411765	41	0.341463	51	0.294118	36	0.472222	40	0.2	36	0.361111	22	0.409091	29	0.241379	11	0.727273	22	0.363636	30	0.666667	28	0.607143	38	0.605263	33	0.30303	24	0.625	13	0.846154	34	0.676471	0.0531932	-0.251426	hypometh	ENSBTAG00000002007	0	intron	PRG3	proteoglycan 3 [Source:NCBI gene;Acc:783660]	15	81920285	81956829
17	74226993	74226994	18	0.5	22	0.681818	20	0.85	25	0.64	41	0.756098	33	0.787879	32	0.59375	19	0.631579	32	0.84375	40	0.4	37	0.594595	32	0.59375	47	0.404255	15	0.466667	16	0.375	12	0.333333	22	0.636364	34	0.323529	0.0531932	0.24088	hypermeth	ENSBTAG00000013973	0	exon	SERPIND1	serpin family D member 1 [Source:VGNC Symbol;Acc:VGNC:34475]	17	74224243	74230708
13	38890891	38890892	22	0	19	0	17	0	17	0.470588	11	0	19	0.578947	16	0	NA	NA	17	0	NA	NA	16	1	22	0.818182	14	0.642857	28	0.464286	NA	NA	10	0	NA	NA	NA	NA	0.0535148	-0.488673	hypometh	ENSBTAG00000018295	0	intron	SEC23B	Sec23 homolog B, coat complex II component [Source:VGNC Symbol;Acc:VGNC:34411]	13	38870266	38900349
8	50271224	50271225	17	1	11	0.909091	24	0.416667	NA	NA	NA	NA	25	0.2	11	0	20	0	NA	NA	NA	NA	NA	NA	16	0	13	0	16	0	18	0	NA	NA	NA	NA	32	0	0.0568168	0.569239	hypermeth
22	54388745	54388746	25	0.44	16	0.125	44	0.0909091	37	0.297297	20	0.2	22	0.136364	23	0.130435	17	0.117647	24	0.0833333	22	0.681818	15	0.666667	23	0.521739	24	0.541667	21	0.333333	22	0.272727	19	0.315789	NA	NA	22	0.363636	0.0568168	-0.273198	hypometh	ENSBTAG00000007315	0	intron	LARS2	leucyl-tRNA synthetase 2, mitochondrial [Source:VGNC Symbol;Acc:VGNC:30796]	22	54368494	54518600
25	42293808	42293809	13	0.538462	17	0.588235	23	0.913043	25	0.92	28	0.964286	29	0.965517	29	0.965517	25	1	23	0.913043	15	0.933333	24	0.416667	14	0.785714	23	0.347826	18	0.444444	16	0.875	28	0.607143	NA	NA	15	0.466667	0.0574649	0.270727	hypermeth	ENSBTAG00000044830	0	promoter	bta-mir-339a	bta-mir-339a [Source:miRBase;Acc:MI0009806]	25	42293998	42294075
3	118222010	118222011	NA	NA	NA	NA	NA	NA	NA	NA	NA	NA	15	1	12	1	12	0.833333	11	1	16	0.4375	NA	NA	19	1	11	0	10	0.2	10	1	NA	NA	NA	NA	17	0.529412	0.0595569	0.406222	hypermeth	ENSBTAG00000045685	0	intron		period circadian regulator 2 [Source:NCBI gene;Acc:512237]	3	118208054	118223089
17	74227120	74227121	18	0.722222	22	0.636364	20	0.75	25	0.52	41	0.707317	33	0.606061	32	0.625	19	0.631579	32	0.8125	40	0.425	37	0.297297	32	0.53125	47	0.340426	14	0.571429	17	0.176471	12	0.5	22	0.727273	34	0.176471	0.0595569	0.262049	hypermeth	ENSBTAG00000013973	0	exon	SERPIND1	serpin family D member 1 [Source:VGNC Symbol;Acc:VGNC:34475]	17	74224243	74230708
18	38972008	38972009	20	1	NA	NA	23	0.869565	NA	NA	NA	NA	20	0.95	18	1	12	0.75	11	1	NA	NA	NA	NA	23	0.391304	10	1	16	1	NA	NA	10	0.6	14	0.571429	16	0	0.0595574	0.427244	hypermeth
6	18692601	18692602	18	0	12	0.166667	21	0	31	0	34	0.0294118	19	0	21	0.047619	21	0.047619	22	0.227273	23	0.565217	16	0.875	11	0	20	0.45	29	0.724138	35	0.285714	23	0.826087	NA	NA	31	0	0.0602004	-0.397804	hypometh
4	117228379	117228380	NA	NA	22	0	NA	NA	NA	NA	NA	NA	61	0	NA	NA	14	0	17	1	NA	NA	19	1	NA	NA	26	1	17	1	22	0.909091	NA	NA	NA	NA	NA	NA	0.0633951	-0.610565	hypometh	ENSBTAG00000047979	0	intron			4	117153120	117411239
2	135927684	135927685	14	0.214286	NA	NA	13	1	15	0.866667	NA	NA	13	0.923077	NA	NA	NA	NA	NA	NA	NA	NA	24	0.0416667	NA	NA	26	0.115385	22	0.181818	23	0.173913	NA	NA	12	0	NA	NA	0.0639146	0.428084	hypermeth	ENSBTAG00000002138	0	intron	PADI1	peptidyl arginine deiminase 1 [Source:VGNC Symbol;Acc:VGNC:32545]	2	135922930	135967599
11	106251949	106251950	19	0.368421	21	0.52381	46	0.456522	28	0.964286	39	0.410256	23	0.434783	34	0.5	30	0.566667	28	0.964286	28	1	40	0.975	38	0.947368	51	0.960784	18	1	28	0.964286	33	1	33	0.30303	35	1	0.0648159	-0.323874	hypometh	ENSBTAG00000015074	0	promoter	PTGDS	prostaglandin D2 synthase [Source:NCBI gene;Acc:286858]	11	106247577	106250629
26	47426046	47426047	31	0.677419	NA	NA	50	0.5	18	0.111111	NA	NA	NA	NA	NA	NA	36	0.583333	NA	NA	19	1	NA	NA	46	0.73913	44	1	NA	NA	10	0.9	30	0.566667	24	0.875	NA	NA	0.0648159	-0.361392	hypometh
9	96556753	96556754	37	0.540541	36	0.416667	51	0.294118	32	0.3125	33	0.393939	74	0.445946	28	0.392857	41	0.268293	34	0.264706	30	0	28	0.25	27	0.037037	44	0.0227273	20	0	36	0.388889	39	0.0512821	24	0.0833333	52	0.288462	0.0711621	0.240139	hypermeth	ENSBTAG00000010334	0	intron	SYTL3	synaptotagmin like 3 [Source:VGNC Symbol;Acc:VGNC:35547]	9	96514752	96597679
21	30080192	30080193	12	0.75	15	0.466667	20	0.75	11	0.454545	NA	NA	14	0.357143	10	0.5	13	0.461538	17	0.529412	NA	NA	NA	NA	NA	NA	13	0.923077	12	0.75	NA	NA	NA	NA	10	1	13	0.846154	0.0711621	-0.264277	hypometh	ENSBTAG00000015775	0	intron			21	30079543	30102510
25	35759641	35759642	NA	NA	NA	NA	17	0.0588235	10	0.1	12	0.25	18	0.0555556	11	0	14	0	NA	NA	16	0.1875	16	0.75	13	0.230769	NA	NA	NA	NA	15	0.2	11	0.0909091	NA	NA	13	0.384615	0.0718264	-0.249981	hypometh
17	46818206	46818207	15	0.2	NA	NA	14	0.285714	12	0.25	NA	NA	25	0.32	13	0.153846	15	0.2	23	0.173913	17	0.588235	11	0.454545	20	0.35	18	0.722222	17	0.352941	NA	NA	NA	NA	NA	NA	17	0.294118	0.0772694	-0.260687	hypometh
6	26986722	26986723	NA	NA	NA	NA	16	0.8125	NA	NA	12	0.666667	NA	NA	NA	NA	13	0.769231	11	0	NA	NA	NA	NA	12	0.5	12	0.916667	12	0.75	14	1	NA	NA	NA	NA	NA	NA	0.077994	-0.356375	hypometh	ENSBTAG00000016004	7659		METAP1	methionyl aminopeptidase 1 [Source:VGNC Symbol;Acc:VGNC:31395]	6	26925349	26979063
4	118447777	118447778	12	0	14	0.214286	26	0	14	0.0714286	15	0.0666667	23	0.0434783	17	0.294118	17	0.411765	17	0.176471	10	0.6	NA	NA	16	0.6875	22	0.318182	19	0	15	0.333333	18	0.611111	11	0.909091	19	0.684211	0.07901	-0.330241	hypometh
22	56753882	56753883	11	1	12	0.666667	20	0.6	20	0	17	0.588235	23	1	17	0.588235	17	1	15	0	12	0.0833333	12	0	13	0	20	0	14	0	NA	NA	18	0	10	0	20	0.4	0.0795475	0.498625	hypermeth	ENSBTAG00000043932	3583		RF00402		22	56750174	56750299
6	108428685	108428686	17	0.470588	14	1	19	1	11	1	NA	NA	17	0.411765	NA	NA	12	0.916667	17	1	11	0.454545	12	0.333333	21	0.52381	NA	NA	13	0.461538	NA	NA	13	0	NA	NA	11	0.636364	0.0800512	0.390861	hypermeth	ENSBTAG00000006683	0	promoter	ZFYVE28	zinc finger FYVE-type containing 28 [Source:VGNC Symbol;Acc:VGNC:37178]	6	108429350	108481941
21	60012363	60012364	10	0.7	13	0.461538	18	0.111111	17	0.647059	14	0.785714	18	0.555556	NA	NA	18	0.777778	12	0.583333	18	0.777778	NA	NA	11	0.909091	NA	NA	13	0.769231	35	0.971429	14	0.928571	NA	NA	18	0.833333	0.0800512	-0.26735	hypometh
22	60123046	60123047	44	0.931818	29	0.896552	50	0.9	45	0.844444	55	0.890909	64	0.953125	44	0.931818	43	0.813953	50	0.96	48	0.895833	56	0.571429	39	0.820513	44	0.613636	41	0.585366	36	0.833333	38	0.868421	32	0.28125	37	0.27027	0.0807201	0.264012	hypermeth	ENSBTAG00000030962	0	intron	EEFSEC	eukaryotic elongation factor, selenocysteine-tRNA specific [Source:VGNC Symbol;Acc:VGNC:28337]	22	60063340	60172924
14	2792399	2792400	NA	NA	NA	NA	13	0	NA	NA	NA	NA	14	0	14	0	14	1	13	0.615385	13	0.769231	NA	NA	14	1	18	0.5	11	0.727273	NA	NA	NA	NA	NA	NA	19	0.736842	0.0816801	-0.471935	hypometh	ENSBTAG00000034498	-8983		LY6D	lymphocyte antigen 6 family member D [Source:VGNC Symbol;Acc:VGNC:31088]	14	2801383	2803020
25	29777668	29777669	15	0	11	0	25	0.32	NA	NA	14	0	22	0	NA	NA	14	0	16	0	21	0.52381	14	0.571429	22	0.409091	16	0	14	0.5	12	0.416667	NA	NA	10	0	20	0.95	0.082329	-0.376615	hypometh	ENSBTAG00000008718	0	intron	GALNT17	polypeptide N-acetylgalactosaminyltransferase 17 [Source:VGNC Symbol;Acc:VGNC:50029]	25	29391800	29824281
10	180219	180220	35	0.428571	36	0.472222	43	0.534884	34	0.264706	29	0.517241	42	0.238095	37	0.351351	32	0.40625	27	0.518519	33	0.727273	32	0.5	35	0.542857	39	0.692308	27	0.777778	23	0.608696	31	0.83871	15	0.6	33	0.515152	0.0838299	-0.23266	hypometh
13	73206613	73206614	21	0.428571	16	0.625	37	0.459459	38	0.657895	31	0.483871	39	0.641026	30	0.633333	28	0.464286	34	0.617647	29	0.793103	32	0.8125	31	0.709677	42	0.809524	37	0.72973	23	0.782609	19	0.736842	NA	NA	48	0.729167	0.0838299	-0.203764	hypometh
17	74227159	74227160	18	0.666667	22	0.636364	20	0.8	25	0.56	41	0.707317	33	0.69697	32	0.8125	19	0.578947	32	0.9375	40	0.45	37	0.432432	32	0.625	47	0.425532	15	0.8	17	0.352941	12	0.583333	22	0.5	34	0.294118	0.0838299	0.23631	hypermeth	ENSBTAG00000013973	0	exon	SERPIND1	serpin family D member 1 [Source:VGNC Symbol;Acc:VGNC:34475]	17	74224243	74230708
19	27141366	27141367	22	0.772727	15	0.8	31	0.709677	31	0.774194	15	0.666667	18	0.777778	31	0.483871	27	0.666667	25	0.44	33	0.333333	18	0.222222	31	0.451613	18	0.444444	14	0.428571	NA	NA	11	0.636364	15	0.533333	30	0.433333	0.0838299	0.243057	hypermeth	ENSBTAG00000004907	0	intron	MINK1	misshapen like kinase 1 [Source:VGNC Symbol;Acc:VGNC:31479]	19	27123625	27170653
23	15524685	15524686	18	0.444444	12	0.583333	19	1	17	1	12	0.916667	21	0.952381	21	0.952381	18	1	16	0.9375	24	0.541667	18	0.555556	38	0.447368	20	1	18	0.555556	10	0.5	NA	NA	23	0.26087	22	0.409091	0.0838299	0.30193	hypermeth
27	37425505	37425506	17	0.941176	NA	NA	NA	NA	10	1	NA	NA	10	1	10	0.9	NA	NA	18	0.944444	19	1	NA	NA	23	0	10	0	16	0.6875	NA	NA	NA	NA	11	0.454545	NA	NA	0.0838299	0.412204	hypermeth	ENSBTAG00000003649	0	utr5	POMK	protein-O-mannose kinase [Source:VGNC Symbol;Acc:VGNC:33156]	27	37422653	37437162
X	146690888	146690889	NA	NA	17	0.0588235	29	0.0344828	13	0	16	0.25	19	0.263158	23	0.130435	16	0.1875	24	0.25	13	0.615385	26	0.346154	11	0.636364	NA	NA	NA	NA	NA	NA	12	0.25	12	0.583333	28	0.321429	0.0838299	-0.287268	hypometh	ENSBTAG00000020789	0	intron	STS	steroid sulfatase [Source:VGNC Symbol;Acc:VGNC:49976]	X	146611850	146751829
21	19364397	19364398	NA	NA	15	0	NA	NA	NA	NA	NA	NA	44	0	NA	NA	36	0	10	0	NA	NA	14	0.428571	NA	NA	29	0.551724	NA	NA	30	0.466667	NA	NA	NA	NA	21	0	0.085275	-0.365041	hypometh
13	73891398	73891399	16	0.5625	22	0.681818	28	0.571429	30	0.766667	16	0.5	30	0.5	16	0.5	20	0.95	20	0.6	20	0.95	19	1	29	0.965517	26	0.923077	18	0.833333	19	0.526316	26	0.807692	NA	NA	26	0.923077	0.0863786	-0.231164	hypometh	ENSBTAG00000003382	0	intron	RIMS4	regulating synaptic membrane exocytosis 4 [Source:VGNC Symbol;Acc:VGNC:33974]	13	73877750	73897570
13	38890906	38890907	22	0	19	0	17	0.176471	17	0.470588	11	0	19	0.578947	16	0	NA	NA	17	0.0588235	NA	NA	16	1	22	1	14	0.571429	28	0.392857	NA	NA	10	0	NA	NA	NA	NA	0.0896543	-0.485096	hypometh	ENSBTAG00000018295	0	intron	SEC23B	Sec23 homolog B, coat complex II component [Source:VGNC Symbol;Acc:VGNC:34411]	13	38870266	38900349
14	4862149	4862150	22	0.909091	19	0.473684	26	0.961538	31	0.935484	17	0.941176	29	0.931034	18	0.888889	23	0.913043	26	0.961538	10	0.7	NA	NA	17	0	25	0.92	18	0.444444	19	0.578947	19	0.578947	14	0.785714	29	0.586207	0.0909327	0.308719	hypermeth
10	33411179	33411180	24	0.291667	NA	NA	21	0	NA	NA	14	0.5	10	0.6	17	0	NA	NA	NA	NA	18	0.944444	NA	NA	27	0.851852	12	0.75	19	0.421053	12	0.416667	11	0.363636	NA	NA	17	0.529412	0.0936162	-0.352457	hypometh
10	869432	869433	13	0	11	0.363636	32	0	19	0	14	0	18	0	NA	NA	NA	NA	NA	NA	25	0.92	14	0.571429	21	0	NA	NA	18	0	10	0.5	14	1	12	0.416667	22	1	0.0945055	-0.496418	hypometh	ENSBTAG00000035858	0	intron	MCC	MCC, WNT signaling pathway regulator [Source:VGNC Symbol;Acc:VGNC:54784]	10	610854	933224
14	3148688	3148689	NA	NA	NA	NA	37	0.756757	27	0.851852	18	0.888889	NA	NA	12	1	NA	NA	NA	NA	16	0.5	NA	NA	NA	NA	25	0.44	27	0.62963	23	0.565217	NA	NA	NA	NA	NA	NA	0.0960953	0.314083	hypermeth	ENSBTAG00000009974	0	intron	TSNARE1	t-SNARE domain containing 1 [Source:VGNC Symbol;Acc:VGNC:36423]	14	3054763	3171546
1	155714116	155714117	28	0.5	15	0.533333	46	0.695652	24	0.666667	16	0.4375	30	0.666667	19	0.526316	26	0.692308	30	0.5	22	0.863636	13	0.923077	37	0.837838	34	0.794118	23	0.826087	19	0.736842	16	0.625	13	0.769231	28	0.785714	0.0970591	-0.206499	hypometh	ENSBTAG00000009942	0	intron	PLCL2	phospholipase C like 2 [Source:VGNC Symbol;Acc:VGNC:32992]	1	155618262	155833445
12	90188977	90188978	11	1	12	0.75	26	0.961538	NA	NA	NA	NA	22	0.954545	24	0.958333	12	0.916667	21	0.857143	12	0.416667	NA	NA	NA	NA	NA	NA	11	1	NA	NA	22	0.454545	14	0.714286	15	0.266667	0.0984736	0.286099	hypermeth
18	63276981	63276982	32	0.75	NA	NA	35	0.657143	10	0.7	30	0.5	NA	NA	23	0.608696	20	0.4	32	0.34375	NA	NA	10	1	19	0.947368	17	0.823529	10	0.9	NA	NA	32	0.65625	NA	NA	12	0.833333	0.0995003	-0.242896	hypometh	ENSBTAG00000019348	0	exon			18	63276864	63284020
5	120554688	120554689	28	0.642857	22	0	46	0.521739	21	0	33	0	27	0	40	0.4	24	0	44	0	49	0.489796	33	0.606061	39	0.974359	44	0.545455	34	1	15	0.733333	32	1	14	1	31	0	0.0996288	-0.515369	hypometh
17	67204924	67204925	16	0.6875	13	0.692308	35	0.714286	11	0.545455	19	0.789474	19	0.631579	12	0.75	17	0.764706	18	0.611111	NA	NA	14	0.857143	21	0.904762	34	0.852941	12	1	19	0.789474	16	0.8125	NA	NA	19	0.894737	0.0998915	-0.193056	hypometh
[truncated: 9 more columns]

## Sheet: DMRs_HM15_MM16
Chromosome	DMR start	DMR end	DMR length	Methylation state for MM16	List of DMCs	Number of DMCs	Gene ID	Distance from DMR	Gene feature	Gene name	Gene description	Chromosome/scaffold name	Gene start (bp)	Gene end (bp)	Strand	Nearest repeat position	% DMR overlapping	% repeat overlapping	Repeat type	Nearest CpG island position	DMR in island/shore/shelve	% DMR overlapping	% island/shore/shelve overlapping
12	74227578	74227661	83	hypometh	74227578,74227655,74227661	3										12:74227423-74227837	1	0.2024	LTR
15	81923825	81923839	14	hypometh	81923825,81923835,81923839	3	ENSBTAG00000002007	0	intron	PRG3	proteoglycan 3 [Source:NCBI gene;Acc:783660]	15	81920285	81956829	-1
21	60012359	60012434	75	hypometh	60012359,60012363,60012376,60012393,60012422,60012434	6										21:60012271-60012384	0.3421	0.2281	LINE
21	60012728	60012778	50	hypometh	60012728,60012748,60012778	3

## Sheet: DMCs_MM15_MM16
Chromosome	Start	End	Cov1497_MM16	Meth1497_MM16	Cov2053_MM16	Meth2053_MM16	Cov2563_MM16	Meth2563_MM16	Cov2764_MM16	Meth2764_MM16	Cov3779_MM16	Meth3779_MM16	Cov3848_MM16	Meth3848_MM16	Cov5311_MM16	Meth5311_MM16	Cov1497_MM15	Meth1497_MM15	Cov2053_MM15	Meth2053_MM15	Cov2563_MM15	Meth2563_MM15	Cov2764_MM15	Meth2764_MM15	Cov3779_MM15	Meth3779_MM15	Cov3848_MM15	Meth3848_MM15	Cov5311_MM15	Meth5311_MM15	adj_pvalue(IHW)	Methylation difference (MM16-MM15)	Methylation state in MM16	Gene ID	Distance from DMC	Gene feature	Gene name	Gene description	Chromosome/scaffold name	Gene start (bp)	Gene end (bp)	Strand	Nearest repeat position	% DMC overlapping	% repeat overlapping	Repeat type	Nearest CpG island position	DMC in island/shore/shelve	% DMC overlapping
23	7846314	7846315	16	0.0625	NA	NA	NA	NA	17	0.529412	NA	NA	17	0	16	0	NA	NA	10	0.7	11	0.909091	13	0.615385	14	1	NA	NA	NA	NA	3.53608e-05	-0.648811	hypometh	ENSBTAG00000015538	0	intron	LEMD2	LEM domain containing 2 [Source:VGNC Symbol;Acc:VGNC:30836]	23	7842000	7858371	-1	23:7846242-7846426	1	0.0108	LINE	23:7845592-7846483	island	1
[truncated: 1 more columns]
