# Supplementary material for: Accelerating Onset of Puberty Through Modification of Early Life Nutrition Induces Modest but Persistent Changes in Bull Sperm DNA Methylation Profiles Post-puberty
Source: Front Genet. 2020 Aug 26;11:945. doi: 10.3389/fgene.2020.00945 (PMC7479244; doi:10.3389/fgene.2020.00945)
Supplement: Supplementary file 7 [file Table_7.XLSX]

## Sheet: Supplementary Table 7
Supplementary Table 7. Primers and PCR conditions used to generate the pyrosequencing templates
Primer name	Gene symbol (EMBL, accession number)	Primer sequence (5'-3')	Size of the product (bp)
bATP10A_bis_F1	ATP10A (ENSBTAG00000027081)	AGTTGGATTGAAGTTTTTTTTAGATAGGAT	247
bATP10A_bio_R1		TCCACTATCCACTTCTCAAACTTA
bBCL2_bio_F1	BCL2 (ENSBTAG00000019302)	GTGGGAAGGTGGTTAAAGT	303
bBCL2_bis_R1		CTAACTCCCCTCTCCACT
bNEUROG2_bis_F1	NEUROG2 (ENSBTAG00000015259)	AGAAAGTTGGAGGAGATTGGTTAAA	189
bNEUROG2_bio_R1		CCCCACAAATACTAAAAAAACTCCCTTCCT
bSRGAP3_bis_F1	SRGAP3 (ENSBTAG00000004685)	GTTTTAGTTTAGAATAGTTTGGAGAGAT	151
bSRGAP3_bio_R1		TAAAACTAAATCCACACCCACAACT
Primer bATP10A_bis_F1 contains a CpG site. To avoid the biased amplification of the methylated/unmethylated allele, the underlined base, originally a C, has been mutated.
