# Supplementary material for: Accelerating Onset of Puberty Through Modification of Early Life Nutrition Induces Modest but Persistent Changes in Bull Sperm DNA Methylation Profiles Post-puberty
Source: Front Genet. 2020 Aug 26;11:945. doi: 10.3389/fgene.2020.00945 (PMC7479244; doi:10.3389/fgene.2020.00945)
Supplement: Supplementary file 8 [file Table_8.XLSX]

## Sheet: Supplementary Table 8
Supplementary Table 8. Pyrosequencing primers
Name	Primer sequence (5'-3')	Gene symbol (EMBL, accession number)	Template	CpGs
bATP10A_pyr2	GGTGATTTTAGATATATTTTTGA	ATP10A (ENSBTAG00000027081)	bATP10A_bis_F1 x bATP10A_bio_R1	# 1 - 3
bBCL2_pyr1	CCCTCCCAATAAATCCAAATAC	BCL2 (ENSBTAG00000019302)	bBCL2_bio_F1 x bBCL2_bis_R1	# 13 - 17
bBCL2_pyr2	CTAAACTCTAACCTTTAACC			# 9-10
bBCL2_pyr3	CTCTCTACTACTCACATAC			# 8
bBCL2_pyr4	ACTAAATCTATTCCTCTAC			# 1 - 7
bNEUROG2_pyr1	GTGGGAAAGAAGAGGA	NEUROG2 (ENSBTAG00000015259)	bNEUROG2_bis_F1 x bNEUROG2_bio_R1	# 1 - 6
bSRGAP3_pyr1	GTTTGGAGAGATTAGGT	SRGAP3 (ENSBTAG00000004685)	bSRGAP3_bis_F1 x bSRGAP3_bio_R1	# 1 - 4
In the last column, which refers to the CpG positions indicated in Figure 4, CpGs are numbered from 5’ to 3’ according to their position along the chromosome. Several primers contain a CpG site. To avoid the biased elongation of methylated/unmethylated alleles, underlined bases, originally Cs or Gs, have been modified.
