# Supplementary material for: Accelerating Onset of Puberty Through Modification of Early Life Nutrition Induces Modest but Persistent Changes in Bull Sperm DNA Methylation Profiles Post-puberty
Source: Front Genet. 2020 Aug 26;11:945. doi: 10.3389/fgene.2020.00945 (PMC7479244; doi:10.3389/fgene.2020.00945)
Supplement: Supplementary file 9 [file Table_9.XLSX]

## Sheet: Supplementary Table 9
Supplementary Table 9. Literature mining for the genes differentially methylated between HM15 and MM15
The NCBI Pubmed database was interrogated using the gene name successively associated with each of the following terms: sperm*, testis, puberty, Sertoli, sexual maturity
The genes in bold were also found differentially methylated in the HM15 vs. MM16 comparison (6 in total)
Gene name	Involved in	Selected references
ACTN1 (Actinin Alpha 1)	Spermatogenesis	Zhang et al., 2005
BCL2 (BCL2 Apoptosis Regulator)		Sugiyama et al., 2001
CAST (Calpastatin)		Somwaru et al., 2004
CCDC157 (Coiled-Coil Domain Containing 157)		Yuan et al., 2019
CMTM6 (CKLF Like MARVEL Transmembrane Domain Containing 6)		Meng et al., 2015
COL22A1 (Collagen Type XXII Alpha 1 Chain)		Kubo et al., 2015
CORO1A (Coronin 1A)		Gautam et al., 2013
EFCAB6 (EF-Hand Calcium Binding Domain 6)		Niki et al., 2003
HDAC4 (Histone Deacetylase 4)		Sujit et al., 2018
KIF19 (Kinesin Family Member 19)		Ma et al., 2017; Wu et al., 2020
KIF5C (Kinesin Family Member 5C)		Ma et al., 2017
LIF (LIF Interleukin 6 Family Cytokine)		Wang et al., 2014
MTMR7 (Myotubularin Related Protein 7)		Mruk & Cheng, 2011
NFIX (Nuclear Factor I X)		Zhou et al., 2018
NPAS2 (Neuronal PAS Domain Protein 2)		Ramasamy et al., 2015
OSBP2 (Oxysterol Binding Protein 2)		Udagawa et al., 2014
OSBPL10 (Oxysterol Binding Protein Like 10)		Iwamori et al., 2016
PACRG (Parkin Coregulated)		Lorenzetti et al., 2004
PEBP4 (Phosphatidylethanolamine Binding Protein 4)		Somashekar et al., 2017
PREP (Prolyl Endopeptidase)		Dotolo et al., 2016
RAMP1 (Receptor Activity Modifying Protein 1)		Li et al., 2006
RARB (Retinoic Acid Receptor Beta)		Wang et al., 2016; Vernet et al., 2006
RPTOR (Regulatory Associated Protein Of MTOR Complex 1)		Serra et al., 2019
TFEB (Transcription Factor EB)		Liu et al., 2018; Ferder et al., 2019
TMEM119 (Transmembrane Protein 119)		Mizuhashi et al., 2015
TRPM5 (Transient Receptor Potential Cation Channel Subfamily M Member 5)		Li & Zhou, 2012
ULK1 (Unc-51 Like Autophagy Activating Kinase 1)		Ferder et al., 2019
WWOX (WW Domain Containing Oxidoreductase)		Ludes-Meyers et al., 2007
ACTN1 (Actinin Alpha 1)	Sperm function (motility, capacitation, acrosome reaction, fertilization...)	Roa-Espitia et al., 2016
ADCY8 (Adenylate Cyclase 8)		Wertheimer et al., 2013
ARC (Activity Regulated Cytoskeleton Associated Protein)		Maier et al., 2003
CAST (Calpastatin)		Bastián et al., 2010
GSN (Gelsolin)		Breitbart & Finkelstein, 2018
KCNU1 (Potassium Calcium-Activated Channel Subfamily U Member 1)		Santi et al., 2010
PEBP4 (Phosphatidylethanolamine Binding Protein 4)		Patil et al., 2020; Somashekar et al., 2017
RAMP1 (Receptor Activity Modifying Protein 1)		Chiu et al., 2010
SLC22A18 (Solute Carrier Family 22 Member 18 )		Wang et al., 2015
TCN2 (Transcobalamin 2)		Murphy et al., 2011
TRAP1 (TNF Receptor Associated Protein 1)		Selvaraju et al., 2017
TUBB2B (Tubulin Beta 2B Class IIb)		Cao et al., 2018; Hashemitabar et al., 2015
WBP2 (WW Domain Binding Protein 2)		Protopapas et al., 2019; Hamilton et al., 2018
ZDHHC14 (Zinc Finger DHHC-Type Palmitoyltransferase 14)		Fraser et al., 2020
ALDOB (Aldolase, Fructose-Bisphosphate B)	Gonadal development	Bo et al., 2020
CALB2 (Calbindin 2)		Gegenschatz-Schmid et al., 2018
ETV2 (ETS Variant Transcription Factor 2)		DiTacchio et al., 2012
FBLN2 (Fibulin 2)		Barseghyan et al., 2018; Bouma et al., 2010
GRAMD1B (GRAM Domain Containing 1B)		Del Valle et al., 2017; McDowell et al., 2012
MYBL2 (MYB Proto-Oncogene Like 2)		Yatsu et al., 2016
PAK6 (P21 (RAC1) Activated Kinase 6)		Yang et al., 2001
PIGR (Polymeric Immunoglobulin Receptor)		Bo et al., 2020
RARB (Retinoic Acid Receptor Beta)		Vernet et al., 2006
TGFBR2 (Transforming Growth Factor Beta Receptor 2)		Miles et al., 2013
TRAPPC9 (Trafficking Protein Particle Complex 9)		Quaynor et al., 2016
WWOX (WW Domain Containing Oxidoreductase)		White et al., 2012; Aqeilan et al., 2009
ZMIZ1 (Zinc Finger MIZ-Type Containing 1)		Barthold et al., 2015
ADCY8 (Adenylate Cyclase 8)	Sexual precocity and puberty, hypothalamic-pituitary-gonadal axis	Yang et al., 2018
ATP10A (ATPase Phospholipid Transporting 10A)		Irano et al., 2016
CACNA1C (Calcium Voltage-Gated Channel Subunit Alpha1 C)		Su et al., 2018
CALB2 (Calbindin 2)		Xu et al., 2018
CELF4 (CUGBP Elav-Like Family Member 4)		Nonneman et al., 2016
HIVEP3 (HIVEP Zinc Finger 3)		Fortes et al., 2011
KCNU1 (Potassium Calcium-Activated Channel Subfamily U Member 1)		Melo et al., 2018
LHFPL4 (LHFPL Tetraspan Subfamily Member 4)		Irano et al., 2016
NFIX (Nuclear Factor I X)		Aggarwal et al., 2017
PACRG (Parkin Coregulated)		Gao et al., 2019
PREP (Prolyl Endopeptidase)		Yamanaka et al., 1999
SEC23B (SEC23 Homolog B, COPII Coat Complex Component)		Irano et al., 2016
SLC22A18 (Solute Carrier Family 22 Member 18)		Bessa et al., 2018
SRGAP3 (SLIT-ROBO Rho GTPase Activating Protein 3)		Irano et al., 2016
TSPAN11 (Tetraspanin 11)		Quaynor et al., 2016
ULK1 (Unc-51 Like Autophagy Activating Kinase 1)		Pang et al., 2018
VAC14 (VAC14 Component Of PIKFYVE Complex)		Chen et al., 2020
ACTN1 (Actinin Alpha 1)	Sertoli cell function and proliferation	Zhang et al., 2005
BCL2 (BCL2 Apoptosis Regulator)		Lucas et al., 2011; Aslani et al., 2017
CALB2 (Calbindin 2)		Gegenschatz-Schmid et al., 2018
DST (Dystonin)		Fumel et al., 2013
GSN (Gelsolin)		Guttman et al., 2002; Wang et al., 2006
NTN1 (Netrin 1)		Tian et al., 2019
RAMP1 (Receptor Activity Modifying Protein 1)		Chan et al., 2008
TFEB (Transcription Factor EB)		Horibe et al., 2017
TMEM132C (Transmembrane Protein 132C)		De Gendt et al., 2014
Aggarwal, A., Nguyen, J., Rivera-Davila, M., & Rodriguez-Buritica, D. (2017). Marshall-Smith syndrome: Novel pathogenic variant and previously unreported associations with precocious puberty and aortic root dilatation. European journal of medical genetics, 60(7), 391–394. https://doi.org/10.1016/j.ejmg.2017.04.012
Aqeilan, R. I., Hagan, J. P., de Bruin, A., Rawahneh, M., Salah, Z., Gaudio, E., Siddiqui, H., Volinia, S., Alder, H., Lian, J. B., Stein, G. S., & Croce, C. M. (2009). Targeted ablation of the WW domain-containing oxidoreductase tumor suppressor leads to impaired steroidogenesis. Endocrinology, 150(3), 1530–1535. https://doi.org/10.1210/en.2008-1087
Aslani, F., Sebastian, T., Keidel, M., Fröhlich, S., Elsässer, H. P., Schuppe, H. C., Klug, J., Mahavadi, P., Fijak, M., Bergmann, M., Meinhardt, A., & Bhushan, S. (2017). Resistance to apoptosis and autophagy leads to enhanced survival in Sertoli cells. Molecular human reproduction, 23(6), 370–380. https://doi.org/10.1093/molehr/gax022
Barseghyan, H., Symon, A., Zadikyan, M., Almalvez, M., Segura, E. E., Eskin, A., Bramble, M. S., Arboleda, V. A., Baxter, R., Nelson, S. F., Délot, E. C., Harley, V., & Vilain, E. (2018). Identification of novel candidate genes for 46,XY disorders of sex development (DSD) using a C57BL/6J-Y POS mouse model. Biology of sex differences, 9(1), 8. https://doi.org/10.1186/s13293-018-0167-9
Barthold, J. S., Wang, Y., Kolon, T. F., Kollin, C., Nordenskjöld, A., Olivant Fisher, A., Figueroa, T. E., BaniHani, A. H., Hagerty, J. A., Gonzaléz, R., Noh, P. H., Chiavacci, R. M., Harden, K. R., Abrams, D. J., Kim, C. E., Li, J., Hakonarson, H., & Devoto, M. (2015). Pathway analysis supports association of nonsyndromic cryptorchidism with genetic loci linked to cytoskeleton-dependent functio…
Bastián, Y., Roa-Espitia, A. L., Mújica, A., & Hernández-González, E. O. (2010). Calpain modulates capacitation and acrosome reaction through cleavage of the spectrin cytoskeleton. Reproduction (Cambridge, England), 140(5), 673–684. https://doi.org/10.1530/REP-09-0545
Bessa, D. S., Maschietto, M., Aylwin, C. F., Canton, A., Brito, V. N., Macedo, D. B., Cunha-Silva, M., Palhares, H., de Resende, E., Borges, M. F., Mendonca, B. B., Netchine, I., Krepischi, A., Lomniczi, A., Ojeda, S. R., & Latronico, A. C. (2018). Methylome profiling of healthy and central precocious puberty girls. Clinical epigenetics, 10(1), 146. https://doi.org/10.1186/s13148-018-0581-1
Bo, D., Jiang, X., Liu, G., Xu, F., Hu, R., Wassie, T., Chong, Y., Ahmed, S., Liu, C., & Girmay, S. (2020). Multipathway synergy promotes testicular transition from growth to spermatogenesis in early-puberty goats. BMC genomics, 21(1), 372. https://doi.org/10.1186/s12864-020-6767-x
Bouma, G. J., Hudson, Q. J., Washburn, L. L., & Eicher, E. M. (2010). New candidate genes identified for controlling mouse gonadal sex determination and the early stages of granulosa and Sertoli cell differentiation. Biology of reproduction, 82(2), 380–389. https://doi.org/10.1095/biolreprod.109.079822
Breitbart, H., & Finkelstein, M. (2018). Actin cytoskeleton and sperm function. Biochemical and biophysical research communications, 506(2), 372–377. https://doi.org/10.1016/j.bbrc.2017.11.001
Cao, X., Cui, Y., Zhang, X., Lou, J., Zhou, J., Bei, H., & Wei, R. (2018). Proteomic profile of human spermatozoa in healthy and asthenozoospermic individuals. Reproductive biology and endocrinology : RB&E, 16(1), 16. https://doi.org/10.1186/s12958-018-0334-1
Chan, Y. F., Tang, F., & O, W. S. (2008). Adrenomedullin in the rat testis. II: Its production, actions on inhibin secretion, regulation by follicle-stimulating hormone, and its interaction with endothelin 1 in the Sertoli cell. Biology of reproduction, 78(4), 780–785. https://doi.org/10.1095/biolreprod.107.060863
Chen, S., Refaey, H., Mukherjee, N., Solatikia, F., Jiang, Y., Arshad, S. H., Ewart, S., Holloway, J. W., Zhang, H., & Karmaus, W. (2020). Age at onset of different pubertal signs in boys and girls and differential DNA methylation at age 10 and 18 years: an epigenome-wide follow-up study. Human reproduction open, 2020(2), hoaa006. https://doi.org/10.1093/hropen/hoaa006
Chiu, P. C., Liao, S., Lam, K. K., Tang, F., Ho, J. C., Ho, P. C., O, W. S., Yao, Y. Q., & Yeung, W. S. (2010). Adrenomedullin regulates sperm motility and oviductal ciliary beat via cyclic adenosine 5'-monophosphate/protein kinase A and nitric oxide. Endocrinology, 151(7), 3336–3347. https://doi.org/10.1210/en.2010-0077
De Gendt, K., Verhoeven, G., Amieux, P. S., & Wilkinson, M. F. (2014). Genome-wide identification of AR-regulated genes translated in Sertoli cells in vivo using the RiboTag approach. Molecular endocrinology (Baltimore, Md.), 28(4), 575–591. https://doi.org/10.1210/me.2013-1391
Del Valle, I., Buonocore, F., Duncan, A. J., Lin, L., Barenco, M., Parnaik, R., Shah, S., Hubank, M., Gerrelli, D., & Achermann, J. C. (2017). A genomic atlas of human adrenal and gonad development. Wellcome open research, 2, 25. https://doi.org/10.12688/wellcomeopenres.11253.2
DiTacchio, L., Bowles, J., Shin, S., Lim, D. S., Koopman, P., & Janknecht, R. (2012). Transcription factors ER71/ETV2 and SOX9 participate in a positive feedback loop in fetal and adult mouse testis. The Journal of biological chemistry, 287(28), 23657–23666. https://doi.org/10.1074/jbc.M111.320101
Dotolo, R., Kim, J. D., Pariante, P., Minucci, S., & Diano, S. (2016). Prolyl Endopeptidase (PREP) is Associated With Male Reproductive Functions and Gamete Physiology in Mice. Journal of cellular physiology, 231(3), 551–557. https://doi.org/10.1002/jcp.25178
Ferder, I. C., Fung, L., Ohguchi, Y., Zhang, X., Lassen, K. G., Capen, D., Brown, D., Xavier, R. J., & Wang, N. (2019). Meiotic gatekeeper STRA8 suppresses autophagy by repressing Nr1d1 expression during spermatogenesis in mice. PLoS genetics, 15(5), e1008084. https://doi.org/10.1371/journal.pgen.1008084
Fortes, M. R., Reverter, A., Nagaraj, S. H., Zhang, Y., Jonsson, N. N., Barris, W., Lehnert, S., Boe-Hansen, G. B., & Hawken, R. J. (2011). A single nucleotide polymorphism-derived regulatory gene network underlying puberty in 2 tropical breeds of beef cattle. Journal of animal science, 89(6), 1669–1683. https://doi.org/10.2527/jas.2010-3681
Fraser, L., Brym, P., Pareek, C. S., Mogielnicka-Brzozowska, M., Paukszto, Ł., Jastrzębski, J. P., Wasilewska-Sakowska, K., Mańkowska, A., Sobiech, P., & Żukowski, K. (2020). Transcriptome analysis of boar spermatozoa with different freezability using RNA-Seq. Theriogenology, 142, 400–413. https://doi.org/10.1016/j.theriogenology.2019.11.001
Fumel, B., Roy, S., Fouchécourt, S., Livera, G., Parent, A. S., Casas, F., & Guillou, F. (2013). Depletion of the p43 mitochondrial T3 receptor increases Sertoli cell proliferation in mice. PloS one, 8(9), e74015. https://doi.org/10.1371/journal.pone.0074015
Gao, Y., Li, S., Lai, Z., Zhou, Z., Wu, F., Huang, Y., Lan, X., Lei, C., Chen, H., & Dang, R. (2019). Analysis of Long Non-Coding RNA and mRNA Expression Profiling in Immature and Mature Bovine (Bos taurus) Testes. Frontiers in genetics, 10, 646. https://doi.org/10.3389/fgene.2019.00646
Gautam, M., Mathur, A., Khan, M. A., Majumdar, S. S., & Rai, U. (2013). Transcriptome analysis of spermatogenically regressed, recrudescent and active phase testis of seasonally breeding wall lizards Hemidactylus flaviviridis. PloS one, 8(3), e58276. https://doi.org/10.1371/journal.pone.0058276
Gegenschatz-Schmid, K., Verkauskas, G., Demougin, P., Bilius, V., Dasevicius, D., Stadler, M. B., & Hadziselimovic, F. (2018). Curative GnRHa treatment has an unexpected repressive effect on Sertoli cell specific genes. Basic and clinical andrology, 28, 2. https://doi.org/10.1186/s12610-018-0067-1
Guttman, J. A., Janmey, P., & Vogl, A. W. (2002). Gelsolin--evidence for a role in turnover of junction-related actin filaments in Sertoli cells. Journal of cell science, 115(Pt 3), 499–505
Hamilton, L. E., Suzuki, J., Acteau, G., Shi, M., Xu, W., Meinsohn, M. C., Sutovsky, P., & Oko, R. (2018). WBP2 shares a common location in mouse spermatozoa with WBP2NL/PAWP and like its descendent is a candidate mouse oocyte-activating factor. Biology of reproduction, 99(6), 1171–1183. https://doi.org/10.1093/biolre/ioy156
Hashemitabar, M., Sabbagh, S., Orazizadeh, M., Ghadiri, A., & Bahmanzadeh, M. (2015). A proteomic analysis on human sperm tail: comparison between normozoospermia and asthenozoospermia. Journal of assisted reproduction and genetics, 32(6), 853–863. https://doi.org/10.1007/s10815-015-0465-7
Horibe, A., Eid, N., Ito, Y., Hamaoka, H., Tanaka, Y., & Kondo, Y. (2017). Upregulated Autophagy in Sertoli Cells of Ethanol-Treated Rats Is Associated with Induction of Inducible Nitric Oxide Synthase (iNOS), Androgen Receptor Suppression and Germ Cell Apoptosis. International journal of molecular sciences, 18(5), 1061. https://doi.org/10.3390/ijms18051061
Irano, N., de Camargo, G. M., Costa, R. B., Terakado, A. P., Magalhães, A. F., Silva, R. M., Dias, M. M., Bignardi, A. B., Baldi, F., Carvalheiro, R., de Oliveira, H. N., & de Albuquerque, L. G. (2016). Genome-Wide Association Study for Indicator Traits of Sexual Precocity in Nellore Cattle. PloS one, 11(8), e0159502. https://doi.org/10.1371/journal.pone.0159502
Iwamori, N., Tominaga, K., Sato, T., Riehle, K., Iwamori, T., Ohkawa, Y., Coarfa, C., Ono, E., & Matzuk, M. M. (2016). MRG15 is required for pre-mRNA splicing and spermatogenesis. Proceedings of the National Academy of Sciences of the United States of America, 113(37), E5408–E5415. https://doi.org/10.1073/pnas.1611995113
Kubo, N., Toh, H., Shirane, K., Shirakawa, T., Kobayashi, H., Sato, T., Sone, H., Sato, Y., Tomizawa, S., Tsurusaki, Y., Shibata, H., Saitsu, H., Suzuki, Y., Matsumoto, N., Suyama, M., Kono, T., Ohbo, K., & Sasaki, H. (2015). DNA methylation and gene expression dynamics during spermatogonial stem cell differentiation in the early postnatal mouse testis. BMC genomics, 16(1), 624. https://doi.org/1…
Li, Y. Y., Hwang, I. S., O, W. S., & Tang, F. (2006). Adrenomedullin peptide: gene expression of adrenomedullin, its receptors and receptor activity modifying proteins, and receptor binding in rat testis--actions on testosterone secretion. Biology of reproduction, 75(2), 183–188. https://doi.org/10.1095/biolreprod.106.052274
Li, F., & Zhou, M. (2012). Depletion of bitter taste transduction leads to massive spermatid loss in transgenic mice. Molecular human reproduction, 18(6), 289–297. https://doi.org/10.1093/molehr/gas005
Liu, Y., Hu, Y., Wang, L., & Xu, C. (2018). Expression of transcriptional factor EB (TFEB) in differentiating spermatogonia potentially promotes cell migration in mouse seminiferous epithelium. Reproductive biology and endocrinology : RB&E, 16(1), 105. https://doi.org/10.1186/s12958-018-0427-x
Lorenzetti, D., Bishop, C. E., & Justice, M. J. (2004). Deletion of the Parkin coregulated gene causes male sterility in the quaking(viable) mouse mutant. Proceedings of the National Academy of Sciences of the United States of America, 101(22), 8402–8407. https://doi.org/10.1073/pnas.0401832101
Lucas, T. F., Pimenta, M. T., Pisolato, R., Lazari, M. F., & Porto, C. S. (2011). 17β-estradiol signaling and regulation of Sertoli cell function. Spermatogenesis, 1(4), 318–324. https://doi.org/10.4161/spmg.1.4.18903
Ludes-Meyers, J. H., Kil, H., Nuñez, M. I., Conti, C. J., Parker-Thornburg, J., Bedford, M. T., & Aldaz, C. M. (2007). WWOX hypomorphic mice display a higher incidence of B-cell lymphomas and develop testicular atrophy. Genes, chromosomes & cancer, 46(12), 1129–1136. https://doi.org/10.1002/gcc.20497
Ma, D.D., Wang, D.H., and Yang, W.X. (2017). Kinesins in spermatogenesis. Biol Reprod.;96(2):267-276. doi:10.1095/biolreprod.116.144113
Maier, B., Medrano, S., Sleight, S. B., Visconti, P. E., & Scrable, H. (2003). Developmental association of the synaptic activity-regulated protein arc with the mouse acrosomal organelle and the sperm tail. Biology of reproduction, 68(1), 67–76. https://doi.org/10.1095/biolreprod.102.004143
McDowell, E. N., Kisielewski, A. E., Pike, J. W., Franco, H. L., Yao, H. H., & Johnson, K. J. (2012). A transcriptome-wide screen for mRNAs enriched in fetal Leydig cells: CRHR1 agonism stimulates rat and mouse fetal testis steroidogenesis. PloS one, 7(10), e47359. https://doi.org/10.1371/journal.pone.0047359
Melo, T. P., Fortes, M., Bresolin, T., Mota, L., Albuquerque, L. G., & Carvalheiro, R. (2018). Multitrait meta-analysis identified genomic regions associated with sexual precocity in tropical beef cattle. Journal of animal science, 96(10), 4087–4099. https://doi.org/10.1093/jas/sky289
Meng, Y., Zhang, W., Zhou, J., Liu, M., Chen, J., Tian, S., Zhuo, M., Zhang, Y., Zhong, Y., Du, H., & Wang, X. (2015). Genome-wide analysis of positively selected genes in seasonal and non-seasonal breeding species. PloS one, 10(5), e0126736. https://doi.org/10.1371/journal.pone.0126736
Miles, D. C., Wakeling, S. I., Stringer, J. M., van den Bergen, J. A., Wilhelm, D., Sinclair, A. H., & Western, P. S. (2013). Signaling through the TGF beta-activin receptors ALK4/5/7 regulates testis formation and male germ cell development. PloS one, 8(1), e54606. https://doi.org/10.1371/journal.pone.0054606
Mizuhashi, K., Chaya, T., Kanamoto, T., Omori, Y., & Furukawa, T. (2015). Obif, a Transmembrane Protein, Is Required for Bone Mineralization and Spermatogenesis in Mice. PloS one, 10(7), e0133704. https://doi.org/10.1371/journal.pone.0133704
Mruk, D. D., & Cheng, C. Y. (2011). The myotubularin family of lipid phosphatases in disease and in spermatogenesis. The Biochemical journal, 433(2), 253–262. https://doi.org/10.1042/BJ20101267
Murphy, L. E., Mills, J. L., Molloy, A. M., Qian, C., Carter, T. C., Strevens, H., Wide-Swensson, D., Giwercman, A., & Levine, R. J. (2011). Folate and vitamin B12 in idiopathic male infertility. Asian journal of andrology, 13(6), 856–861. https://doi.org/10.1038/aja.2011.96
Niki, T., Takahashi-Niki, K., Taira, T., Iguchi-Ariga, S.M., and Ariga, H. (2003). DJBP: a novel DJ-1-binding protein, negatively regulates the androgen receptor by recruiting histone deacetylase complex, and DJ-1 antagonizes this inhibition by abrogation of this complex. Mol Cancer Res.;1(4):247-261.
Nonneman, D. J., Schneider, J. F., Lents, C. A., Wiedmann, R. T., Vallet, J. L., & Rohrer, G. A. (2016). Genome-wide association and identification of candidate genes for age at puberty in swine. BMC genetics, 17, 50. https://doi.org/10.1186/s12863-016-0352-y
Pang, J., Li, F., Feng, X., Yang, H., Han, L., Fan, Y., Nie, H., Wang, Z., Wang, F., & Zhang, Y. (2018). Influences of different dietary energy level on sheep testicular development associated with AMPK/ULK1/autophagy pathway. Theriogenology, 108, 362–370. https://doi.org/10.1016/j.theriogenology.2017.12.017
Patil, S. K., Lakshminarayana, S., Selvaraju, S., Kolatalu, J. V., Shivashanmugam, P., Krishnan, B. B., Ramaswamy Venkatesha, P., & Ravindra, J. P. (2020). Immuno-histological mapping and functional association of seminal proteins in testis and excurrent ducts with sperm function in buffalo. Reproduction in domestic animals = Zuchthygiene, 10.1111/rda.13742. Advance online publication. https://do…
Protopapas, N., Hamilton, L. E., Warkentin, R., Xu, W., Sutovsky, P., & Oko, R. (2019). The perforatorium and postacrosomal sheath of rat spermatozoa share common developmental origins and protein constituents†. Biology of reproduction, 100(6), 1461–1472. https://doi.org/10.1093/biolre/ioz052
Quaynor, S. D., Bosley, M. E., Duckworth, C. G., Porter, K. R., Kim, S. H., Kim, H. G., Chorich, L. P., Sullivan, M. E., Choi, J. H., Cameron, R. S., & Layman, L. C. (2016). Targeted next generation sequencing approach identifies eighteen new candidate genes in normosmic hypogonadotropic hypogonadism and Kallmann syndrome. Molecular and cellular endocrinology, 437, 86–96. https://doi.org/10.1016/…
Ramasamy, R., Bakırcıoğlu, M. E., Cengiz, C., Karaca, E., Scovell, J., Jhangiani, S. N., Akdemir, Z. C., Bainbridge, M., Yu, Y., Huff, C., Gibbs, R. A., Lupski, J. R., & Lamb, D. J. (2015). Whole-exome sequencing identifies novel homozygous mutation in NPAS2 in family with nonobstructive azoospermia. Fertility and sterility, 104(2), 286–291. https://doi.org/10.1016/j.fertnstert.2015.04.001
Roa-Espitia, A. L., Hernández-Rendón, E. R., Baltiérrez-Hoyos, R., Muñoz-Gotera, R. J., Cote-Vélez, A., Jiménez, I., González-Márquez, H., & Hernández-González, E. O. (2016). Focal adhesion kinase is required for actin polymerization and remodeling of the cytoskeleton during sperm capacitation. Biology open, 5(9), 1189–1199. https://doi.org/10.1242/bio.017558
Santi, C. M., Martínez-López, P., de la Vega-Beltrán, J. L., Butler, A., Alisio, A., Darszon, A., & Salkoff, L. (2010). The SLO3 sperm-specific potassium channel plays a vital role in male fertility. FEBS letters, 584(5), 1041–1046. https://doi.org/10.1016/j.febslet.2010.02.005
Selvaraju, S., Parthipan, S., Somashekar, L., Kolte, A. P., Krishnan Binsila, B., Arangasamy, A., & Ravindra, J. P. (2017). Occurrence and functional significance of the transcriptome in bovine (Bos taurus) spermatozoa. Scientific reports, 7, 42392. https://doi.org/10.1038/srep42392
Serra, N., Velte, E. K., Niedenberger, B. A., Kirsanov, O., & Geyer, C. B. (2019). The mTORC1 component RPTOR is required for maintenance of the foundational spermatogonial stem cell pool in mice†. Biology of reproduction, 100(2), 429–439. https://doi.org/10.1093/biolre/ioy198
Somashekar, L., Selvaraju, S., Parthipan, S., Patil, S. K., Binsila, B. K., Venkataswamy, M. M., Karthik Bhat, S., & Ravindra, J. P. (2017). Comparative sperm protein profiling in bulls differing in fertility and identification of phosphatidylethanolamine-binding protein 4, a potential fertility marker. Andrology, 5(5), 1032–1051. https://doi.org/10.1111/andr.12404
Somwaru, L., Li, S., Doglio, L., Goldberg, E., & Zirkin, B. R. (2004). Heat-induced apoptosis of mouse meiotic cells is suppressed by ectopic expression of testis-specific calpastatin. Journal of andrology, 25(4), 506–513. https://doi.org/10.1002/j.1939-4640.2004.tb02821.x
Su, F., Guo, X., Wang, Y., Wang, Y., Cao, G., & Jiang, Y. (2018). Genome-Wide Analysis on the Landscape of Transcriptomes and Their Relationship With DNA Methylomes in the Hypothalamus Reveals Genes Related to Sexual Precocity in Jining Gray Goats. Frontiers in endocrinology, 9, 501. https://doi.org/10.3389/fendo.2018.00501
Sugiyama, N., Obinata, M., & Matsui, Y. (2001). Bcl-2 inhibits apoptosis of spermatogonia and growth of spermatogonial stem cells in a cell-intrinsic manner. Molecular reproduction and development, 58(1), 30–38. https://doi.org/10.1002/1098-2795(200101)58:1<30::AID-MRD5>3.0.CO;2-4
Sujit, K.M., Sarkar, S., Singh, V., Pandey, R., Agrawal, N.K., Trivedi, S., Singh, K., Gupta, G., and Rajender, S. (2018). Genome-wide differential methylation analyses identifies methylation signatures of male infertility. Hum Reprod. 2018 Dec 1;33(12):2256-2267. doi: 10.1093/humrep/dey319
Tian, R., Yao, C., Yang, C., Zhu, Z., Li, C., Zhi, E., Wang, J., Li, P., Chen, H., Yuan, Q., He, Z., & Li, Z. (2019). Fibroblast growth factor-5 promotes spermatogonial stem cell proliferation via ERK and AKT activation. Stem cell research & therapy, 10(1), 40. https://doi.org/10.1186/s13287-019-1139-7
Udagawa, O., Ito, C., Ogonuki, N., Sato, H., Lee, S., Tripvanuntakul, P., Ichi, I., Uchida, Y., Nishimura, T., Murakami, M., Ogura, A., Inoue, T., Toshimori, K., & Arai, H. (2014). Oligo-astheno-teratozoospermia in mice lacking ORP4, a sterol-binding protein in the OSBP-related protein family. Genes to cells : devoted to molecular & cellular mechanisms, 19(1), 13–27. https://doi.org/10.1111/gtc.1…
Vernet, N., Dennefeld, C., Guillou, F., Chambon, P., Ghyselinck, N. B., & Mark, M. (2006). Prepubertal testis development relies on retinoic acid but not rexinoid receptors in Sertoli cells. The EMBO journal, 25(24), 5816–5825. https://doi.org/10.1038/sj.emboj.7601447
Wang, R. S., Yeh, S., Chen, L. M., Lin, H. Y., Zhang, C., Ni, J., Wu, C. C., di Sant'Agnese, P. A., deMesy-Bentley, K. L., Tzeng, C. R., & Chang, C. (2006). Androgen receptor in sertoli cell is essential for germ cell nursery and junctional complex formation in mouse testes. Endocrinology, 147(12), 5624–5633. https://doi.org/10.1210/en.2006-0138
Wang, P., Suo, L. J., Wang, Y. F., Shang, H., Li, G. X., Hu, J. H., & Li, Q. W. (2014). Effects of GDNF and LIF on mouse spermatogonial stem cells proliferation in vitro. Cytotechnology, 66(2), 309–316. https://doi.org/10.1007/s10616-013-9574-2
Wang, X. X., Sun, B. F., Jiao, J., Chong, Z. C., Chen, Y. S., Wang, X. L., Zhao, Y., Zhou, Y. M., & Li, D. (2015). Genome-wide 5-hydroxymethylcytosine modification pattern is a novel epigenetic feature of globozoospermia. Oncotarget, 6(9), 6535–6543. https://doi.org/10.18632/oncotarget.3163
Wang, S., Wang, X., Ma, L., Lin, X., Zhang, D., Li, Z., Wu, Y., Zheng, C., Feng, X., Liao, S., Feng, Y., Chen, J., Hu, X., Wang, M., & Han, C. (2016). Retinoic Acid Is Sufficient for the In Vitro Induction of Mouse Spermatocytes. Stem cell reports, 7(1), 80–94. https://doi.org/10.1016/j.stemcr.2016.05.013
Wertheimer, E., Krapf, D., de la Vega-Beltran, J. L., Sánchez-Cárdenas, C., Navarrete, F., Haddad, D., Escoffier, J., Salicioni, A. M., Levin, L. R., Buck, J., Mager, J., Darszon, A., & Visconti, P. E. (2013). Compartmentalization of distinct cAMP signaling pathways in mammalian sperm. The Journal of biological chemistry, 288(49), 35307–35320. https://doi.org/10.1074/jbc.M113.489476
White, S., Hewitt, J., Turbitt, E., van der Zwan, Y., Hersmus, R., Drop, S., Koopman, P., Harley, V., Cools, M., Looijenga, L., & Sinclair, A. (2012). A multi-exon deletion within WWOX is associated with a 46,XY disorder of sex development. European journal of human genetics : EJHG, 20(3), 348–351. https://doi.org/10.1038/ejhg.2011.204
Wu, S., Mipam, T., Xu, C., Zhao, W., Shah, M. A., Yi, C., Luo, H., Cai, X., & Zhong, J. (2020). Testis transcriptome profiling identified genes involved in spermatogenic arrest of cattleyak. PloS one, 15(2), e0229503. https://doi.org/10.1371/journal.pone.0229503
Xu, W., Zhu, Q., Liu, S., Dai, X., Zhang, B., Gao, C., Gao, L., Liu, J., & Cui, Y. (2018). Calretinin Participates in Regulating Steroidogenesis by PLC-Ca2+-PKC Pathway in Leydig Cells. Scientific reports, 8(1), 7403. https://doi.org/10.1038/s41598-018-25427-3
Yamanaka, C., Lebrethon, M. C., Vandersmissen, E., Gerard, A., Purnelle, G., Lemaitre, M., Wilk, S., & Bourguignon, J. P. (1999). Early prepubertal ontogeny of pulsatile gonadotropin-releasing hormone (GnRH) secretion: I. Inhibitory autofeedback control through prolyl endopeptidase degradation of GnRH. Endocrinology, 140(10), 4609–4615. https://doi.org/10.1210/endo.140.10.6971
Yang, F., Li, X., Sharma, M., Zarnegar, M., Lim, B., & Sun, Z. (2001). Androgen receptor specifically interacts with a novel p21-activated kinase, PAK6. The Journal of biological chemistry, 276(18), 15345–15353. https://doi.org/10.1074/jbc.M010311200
Yang, Y., Adeola, A. C., Xie, H. B., & Zhang, Y. P. (2018). Genomic and transcriptomic analyses reveal selection of genes for puberty in Bama Xiang pigs. Zoological research, 39(6), 424–430. https://doi.org/10.24272/j.issn.2095-8137.2018.068
Yatsu, R., Miyagawa, S., Kohno, S., Parrott, B. B., Yamaguchi, K., Ogino, Y., Miyakawa, H., Lowers, R. H., Shigenobu, S., Guillette, L. J., Jr, & Iguchi, T. (2016). RNA-seq analysis of the gonadal transcriptome during Alligator mississippiensis temperature-dependent sex determination and differentiation. BMC genomics, 17, 77. https://doi.org/10.1186/s12864-016-2396-9
Yuan, X., Zheng, H., Su, Y., Guo, P., Zhang, X., Zhao, Q., Ge, W., Li, C., Xi, Y., & Yang, X. (2019). Drosophila Pif1A is essential for spermatogenesis and is the homolog of human CCDC157, a gene associated with idiopathic NOA. Cell death & disease, 10(2), 125. https://doi.org/10.1038/s41419-019-1398-3
Zhang, J., Wong, C. H., Xia, W., Mruk, D. D., Lee, N. P., Lee, W. M., & Cheng, C. Y. (2005). Regulation of Sertoli-germ cell adherens junction dynamics via changes in protein-protein interactions of the N-cadherin-beta-catenin protein complex which are possibly mediated by c-Src and myotubularin-related protein 2: an in vivo study using an androgen suppression model. Endocrinology, 146(3), 1268–1…
Zhou, F., Yuan, Q., Zhang, W., Niu, M., Fu, H., Qiu, Q., Mao, G., Wang, H., Wen, L., Wang, H., Lu, M., Li, Z., & He, Z. (2018). MiR-663a Stimulates Proliferation and Suppresses Early Apoptosis of Human Spermatogonial Stem Cells by Targeting NFIX and Regulating Cell Cycle. Molecular therapy. Nucleic acids, 12, 319–336. https://doi.org/10.1016/j.omtn.2018.05.015
